# Supplementary material for: Phytohormone and integrated mRNA and miRNA transcriptome analyses and differentiation of male between hermaphroditic floral buds of andromonoecious Diospyros kaki Thunb
Source: BMC Genomics. 2021 Mar 23;22:203. doi: 10.1186/s12864-021-07514-4 (PMC7986387; doi:10.1186/s12864-021-07514-4)
Supplement: Supplementary file 5 — Additional file 5: Table S4. [file 12864_2021_7514_MOESM5_ESM.xlsx]

## Sheet: Sheet1
Table S4. The differentially expressed transcription factors at stages 2 and 4
Stage	Gene ID	log2FC (MA/HA	Qvalue	Pvalue	TFs
Stage2	CL1711.Contig1_All	1.27406	1.89825e-05	1.33296e-06	ABI3VP1
	CL3622.Contig11_All	1.88494	9.98044e-12	2.49979e-13	ABI3VP1
	CL3622.Contig12_All	4.90096	0.000701349	7.66782e-05	ABI3VP1
	CL3622.Contig13_All	-4.23611	1.2215e-44	5.07e-47	ABI3VP1
	CL3622.Contig16_All	-2.10051	0.000377554	3.78194e-05	ABI3VP1
	CL3622.Contig8_All	4.9756	0.000462221	4.76138e-05	ABI3VP1
	Unigene16375_All	1.01543	1.37923e-12	3.17078e-14	ABI3VP1
	CL10149.Contig1_All	-1.54356	9.40063e-05	7.92282e-06	AP2-EREBP
	CL1634.Contig8_All	-4.41942	1.70943e-09	5.76179e-11	AP2-EREBP
	CL4398.Contig1_All	1.22928	2.55297e-11	6.673e-13	AP2-EREBP
	CL4398.Contig3_All	1.13103	7.82352e-07	4.16124e-08	AP2-EREBP
	Unigene11598_All	1.46898	2.15478e-46	8.48108e-49	AP2-EREBP
	Unigene9688_All	1.03418	4.8518e-06	2.99466e-07	AP2-EREBP
	CL11150.Contig7_All	1.04861	2.01584e-14	3.79038e-16	ARF
	CL2880.Contig4_All	2.93232	1.38932e-26	1.15331e-28	ARF
	CL2880.Contig6_All	-1.6352	6.03188e-07	3.13922e-08	ARF
	CL11074.Contig2_All	-1.04308	6.81986e-09	2.50856e-10	bHLH
	CL4250.Contig6_All	1.3308	3.9968e-05	3.04541e-06	bHLH
	CL7777.Contig1_All	-1.62893	5.24385e-07	2.69064e-08	bHLH
	CL8522.Contig1_All	-6.11002	2.19752e-08	8.7633e-10	bHLH
	CL8522.Contig3_All	-2.15098	1.90005e-07	8.88918e-09	bHLH
	CL9385.Contig1_All	-1.29552	2.11721e-40	1.00756e-42	bHLH
	CL9385.Contig2_All	-1.76838	1.09573e-14	1.99562e-16	bHLH
	CL1105.Contig8_All	3.50667	1.70485e-06	9.64739e-08	C2C2-GATA
	CL1797.Contig4_All	1.69793	3.93115e-15	6.82911e-17	C2C2-GATA
	CL11031.Contig1_All	-1.06347	2.74261e-13	5.86351e-15	C2C2-YABBY
	CL1574.Contig8_All	-5.53591	7.70852e-06	4.94546e-07	C2H2
	Unigene11993_All	1.03867	1.22208e-05	8.22299e-07	C3H
	Unigene20498_All	-1.53672	2.09019e-25	1.81364e-27	C3H
	CL1206.Contig1_All	1.47265	4.92326e-28	3.84029e-30	FAR1
	CL1206.Contig2_All	-1.53531	1.00603e-17	1.43988e-19	FAR1
	CL1206.Contig4_All	-1.32005	1.39307e-11	3.54155e-13	FAR1
	CL1206.Contig5_All	1.86441	7.97405e-08	3.48948e-09	FAR1
	CL1206.Contig8_All	6.52977	9.95588e-11	2.80712e-12	FAR1
	CL2016.Contig6_All	6.3309	1.76589e-09	5.95841e-11	FAR1
	CL2016.Contig7_All	-1.15132	1.8582e-09	6.28984e-11	FAR1
	CL2428.Contig3_All	-1.94686	1.93045e-10	5.68478e-12	FAR1
	CL299.Contig17_All	-1.98918	1.34655e-10	3.87137e-12	FAR1
	CL3961.Contig15_All	2.24511	6.90412e-06	4.38325e-07	FAR1
	CL3961.Contig7_All	-5.08433	0.000208207	1.94927e-05	FAR1
	CL3961.Contig9_All	-1.37167	8.41125e-07	4.49642e-08	FAR1
	CL8091.Contig3_All	1.49697	5.87646e-14	1.16067e-15	FAR1
	CL1590.Contig1_All	-2.08659	9.99303e-13	2.2741e-14	FHA
	CL8212.Contig3_All	1.03718	5.47379e-06	3.4148e-07	FHA
	CL2774.Contig5_All	-1.02188	9.48138e-05	7.99795e-06	G2-like
	CL5484.Contig2_All	-1.79798	0.000235605	2.23528e-05	G2-like
	Unigene25819_All	-1.57987	5.12846e-06	3.1801e-07	G2-like
	CL3250.Contig10_All	1.03402	7.60791e-07	4.03431e-08	GRAS
	CL3250.Contig11_All	1.01063	9.52076e-05	8.03968e-06	GRAS
	CL3250.Contig14_All	-5.39332	2.4345e-05	1.75874e-06	GRAS
	CL3250.Contig18_All	3.15803	1.34116e-10	3.85346e-12	GRAS
	CL3250.Contig20_All	-3.93223	3.52837e-08	1.45818e-09	GRAS
	CL3250.Contig22_All	-6.12638	2.57823e-08	1.04522e-09	GRAS
	CL3389.Contig1_All	1.10653	2.8759e-56	9.00403e-59	HB
	CL5187.Contig3_All	1.52314	1.33442e-144	1.19368e-147	HB
	CL1009.Contig14_All	4.98503	7.63335e-08	3.32833e-09	LIM
	CL425.Contig21_All	-2.14906	2.63975e-05	1.92543e-06	LIM
	CL425.Contig23_All	1.22959	1.35058e-06	7.50733e-08	LIM
	CL425.Contig34_All	3.01198	0.000757086	8.38931e-05	LIM
	CL2896.Contig2_All	1.03867	4.31826e-26	3.6465e-28	LOB
	CL9175.Contig1_All	2.53841	0.000960629	0.000110542	LOB
	CL5367.Contig3_All	-4.91126	0.000585924	6.24446e-05	MADS
	Unigene16479_All	-1.62216	6.24956e-06	3.93678e-07	MADS
	Unigene18753_All	1.62344	5.18925e-16	8.4669e-18	MADS
	CL158.Contig4_All	-1.09113	1.37948e-06	7.68529e-08	MYB
	CL1968.Contig2_All	1.14735	1.25071e-09	4.12835e-11	MYB
	CL2130.Contig1_All	4.95209	0.000528199	5.54515e-05	MYB
	CL2453.Contig3_All	-1.54976	2.08169e-28	1.57909e-30	MYB
	CL2453.Contig7_All	-3.58519	3.42871e-05	2.56838e-06	MYB
	CL2759.Contig1_All	1.22339	1.40975e-17	2.04292e-19	MYB
	CL2759.Contig6_All	6.38982	7.8442e-10	2.49801e-11	MYB
	CL2767.Contig5_All	1.07126	1.65755e-05	1.14753e-06	MYB
	CL3076.Contig3_All	1.71924	9.30269e-12	2.31672e-13	MYB
	CL3076.Contig4_All	1.15125	4.27425e-09	1.52632e-10	MYB
	CL3445.Contig4_All	-5.75506	1.03543e-06	5.64098e-08	MYB
	CL3598.Contig5_All	5.22033	0.000100222	8.50974e-06	MYB
	CL3754.Contig1_All	1.84364	6.10912e-08	2.63492e-09	MYB
	CL5810.Contig3_All	6.49928	1.57699e-10	4.58749e-12	MYB
	CL6309.Contig4_All	-2.33837	0.000240408	2.28773e-05	MYB
	Unigene12034_All	-1.56076	4.07445e-11	1.08686e-12	MYB
	Unigene20094_All	-2.725	1.06159e-17	1.52131e-19	MYB
	Unigene20095_All	-3.72861	1.80353e-06	1.02478e-07	MYB
	CL32.Contig8_All	1.91677	4.29187e-10	1.30917e-11	NAC
	CL326.Contig1_All	1.08096	6.31509e-07	3.30582e-08	NAC
	CL5096.Contig5_All	2.31677	6.97831e-10	2.20354e-11	NAC
	CL3080.Contig6_All	3.65253	6.24288e-08	2.69952e-09	TAZ
	CL1678.Contig7_All	-3.10276	1.65882e-43	7.15222e-46	TCP
	CL3175.Contig1_All	3.88218	2.59704e-06	1.5119e-07	Tify
	CL6576.Contig1_All	2.06237	1.2054e-09	3.96155e-11	Tify
	CL1886.Contig10_All	1.7427	4.93918e-35	2.8807e-37	WRKY
	CL1886.Contig11_All	-1.43523	4.54328e-13	9.94893e-15	WRKY
	CL4980.Contig2_All	1.1461	1.53675e-32	9.78764e-35	WRKY
	CL4980.Contig8_All	1.32482	0.000176798	1.61567e-05	WRKY
	CL8555.Contig1_All	-1.56062	1.38361e-07	6.31468e-09	WRKY
	CL9320.Contig2_All	-1.2317	2.32371e-05	1.67122e-06	WRKY
Stage 4	CL11107.Contig1_All	1.16005	1.0326e-33	2.45374e-35	ABI3VP1
	CL1336.Contig11_All	4.84491	0.000402595	9.5147e-05	ABI3VP1
	CL1711.Contig5_All	-1.44839	1.74741e-06	2.58385e-07	ABI3VP1
	CL3622.Contig12_All	8.06663	2.33397e-28	6.92679e-30	ABI3VP1
	CL3622.Contig16_All	-7.54932	1.2344e-20	5.28034e-22	ABI3VP1
	CL1461.Contig3_All	1.31264	6.93259e-09	7.40825e-10	Alfin-like
	CL4737.Contig2_All	-1.06235	0.000265541	5.99149e-05	Alfin-like
	Unigene7798_All	3.0369	6.05253e-05	1.18469e-05	Alfin-like
	CL10149.Contig2_All	-1.65154	9.91092e-20	4.47687e-21	AP2-EREBP
	CL10292.Contig2_All	-1.05668	9.50426e-06	1.58991e-06	AP2-EREBP
	CL1634.Contig21_All	1.16181	6.68205e-09	7.12842e-10	AP2-EREBP
	CL4398.Contig1_All	-1.13982	4.15733e-14	2.68428e-15	AP2-EREBP
	CL518.Contig2_All	-1.07319	1.63504e-80	1.44423e-82	AP2-EREBP
	CL6664.Contig3_All	3.23941	1.83854e-08	2.06679e-09	AP2-EREBP
	CL6664.Contig4_All	-4.97712	0.000213086	4.68317e-05	AP2-EREBP
	CL6664.Contig5_All	1.00832	5.46215e-39	1.09573e-40	AP2-EREBP
	CL842.Contig1_All	-1.26302	1.83279e-46	3.04235e-48	AP2-EREBP
	CL842.Contig2_All	-1.139	3.17106e-34	7.35023e-36	AP2-EREBP
	Unigene17791_All	-1.14776	2.17263e-213	5.33323e-216	AP2-EREBP
	Unigene18109_All	-1.27765	1.89879e-13	1.2963e-14	AP2-EREBP
	Unigene20449_All	-1.30704	5.23883e-29	1.51368e-30	AP2-EREBP
	Unigene9077_All	1.06142	6.69104e-15	4.09541e-16	AP2-EREBP
	Unigene9688_All	-1.39053	1.87374e-11	1.52953e-12	AP2-EREBP
	CL10645.Contig1_All	1.00641	5.47334e-12	4.26567e-13	ARF
	CL11150.Contig3_All	2.2429	3.96658e-12	3.05275e-13	ARF
	CL1620.Contig9_All	2.75534	2.29503e-05	4.13106e-06	ARF
	CL2473.Contig11_All	1.50903	1.84503e-07	2.36031e-08	ARF
	CL2880.Contig13_All	1.2709	3.55519e-17	1.85986e-18	ARF
	CL2880.Contig14_All	1.14595	0.000126586	2.64429e-05	ARF
	CL2880.Contig7_All	4.93406	0.000243471	5.42936e-05	ARF
	CL2880.Contig8_All	1.41118	0.000118598	2.46574e-05	ARF
	Unigene27383_All	1.35311	7.15283e-07	9.97943e-08	ARF
	CL10131.Contig2_All	1.1077	1.76526e-23	6.43591e-25	bHLH
	CL10965.Contig2_All	-1.85774	9.10599e-13	6.58673e-14	bHLH
	CL11053.Contig5_All	1.33644	1.16319e-55	1.59149e-57	bHLH
	CL11149.Contig1_All	-1.34396	1.64069e-12	1.21979e-13	bHLH
	CL11149.Contig2_All	1.90989	1.47941e-14	9.25745e-16	bHLH
	CL2761.Contig5_All	-1.04568	1.27904e-08	1.4108e-09	bHLH
	CL3360.Contig1_All	1.05175	1.23991e-84	1.04033e-86	bHLH
	CL4250.Contig6_All	1.31044	6.91184e-10	6.60727e-11	bHLH
	CL6980.Contig4_All	2.43962	7.84086e-07	1.10072e-07	bHLH
	CL8522.Contig2_All	1.01326	6.90748e-25	2.35021e-26	bHLH
	CL8794.Contig1_All	-1.36225	0	0	bHLH
	CL9385.Contig1_All	1.40768	8.41066e-116	4.65379e-118	bHLH
	CL9385.Contig2_All	1.26567	3.81504e-19	1.77472e-20	bHLH
	Unigene13709_All	1.5369	2.29348e-51	3.38715e-53	bHLH
	Unigene15980_All	-1.98657	1.14405e-54	1.58372e-56	bHLH
	Unigene16072_All	-2.58723	7.7079e-16	4.43243e-17	bHLH
	Unigene16073_All	-3.29406	6.70288e-105	4.28876e-107	bHLH
	Unigene9890_All	-1.14837	6.76051e-08	8.16702e-09	bHLH
	Unigene1477_All	1.10803	1.78096e-09	1.7849e-10	BSD
	CL6055.Contig2_All	2.00567	8.36409e-12	6.62059e-13	bZIP
	CL2185.Contig2_All	-2.79657	1.86419e-17	9.57601e-19	C2C2-Dof
	CL4945.Contig2_All	1.65185	1.11643e-19	5.06551e-21	C2C2-Dof
	Unigene11483_All	-1.22156	2.47749e-11	2.04779e-12	C2C2-GATA
	CL11031.Contig1_All	-1.54665	6.54519e-30	1.80816e-31	C2C2-YABBY
	CL1478.Contig6_All	-1.02463	2.73944e-76	2.58511e-78	C2C2-YABBY
	CL1478.Contig8_All	-1.90112	4.37621e-09	4.57345e-10	C2C2-YABBY
	CL2302.Contig1_All	-1.02268	7.18123e-50	1.11114e-51	C2H2
	CL799.Contig5_All	-1.46625	5.40223e-06	8.66096e-07	C2H2
	Unigene13527_All	-1.45892	4.50203e-42	8.31562e-44	C2H2
	CL3823.Contig2_All	-1.07101	4.56139e-259	9.08607e-262	C3H
	CL535.Contig2_All	-1.03865	1.50515e-07	1.89885e-08	C3H
	Unigene20225_All	-1.1791	7.28786e-25	2.48403e-26	C3H
	Unigene20498_All	1.83299	3.85693e-61	4.6873e-63	C3H
	CL6342.Contig4_All	1.32191	0.000160099	3.42007e-05	E2F-DP
	CL1206.Contig5_All	-6.0075	3.62827e-08	4.2488e-09	FAR1
	CL2016.Contig6_All	2.04207	8.69793e-09	9.39097e-10	FAR1
	CL2428.Contig3_All	-5.5228	4.35048e-06	6.86274e-07	FAR1
	CL299.Contig13_All	1.0108	5.61795e-06	9.03508e-07	FAR1
	CL299.Contig20_All	1.33656	2.4382e-08	2.78308e-09	FAR1
	CL299.Contig6_All	1.72764	2.00878e-06	3.00751e-07	FAR1
	Unigene17886_All	2.18786	5.49132e-05	1.06501e-05	FAR1
	Unigene17888_All	4.80175	0.00051037	0.000123506	FAR1
	CL127.Contig2_All	-2.9616	1.11446e-11	8.92244e-13	FHA
	CL127.Contig7_All	1.52593	3.60834e-14	2.31602e-15	FHA
	CL2499.Contig3_All	4.832	0.000432452	0.000102944	FHA
	CL2774.Contig5_All	-3.32561	6.84706e-07	9.51976e-08	G2-like
	CL342.Contig1_All	1.81193	0.000276062	6.25557e-05	G2-like
	CL3752.Contig1_All	-1.27642	0.000626117	0.000155068	G2-like
	CL3752.Contig3_All	-5.01929	0.00016518	3.54189e-05	G2-like
	Unigene25819_All	-2.00623	1.13546e-19	5.15412e-21	G2-like
	CL10049.Contig2_All	-1.40569	0	0	GRAS
	CL3250.Contig12_All	1.50244	1.28901e-06	1.8723e-07	GRAS
	CL3250.Contig14_All	-3.98935	2.37639e-21	9.76376e-23	GRAS
	CL3250.Contig15_All	-6.82471	2.16433e-13	1.4889e-14	GRAS
	CL3250.Contig1_All	2.8068	5.15151e-24	1.82842e-25	GRAS
	CL3250.Contig22_All	-1.43499	4.82631e-07	6.56165e-08	GRAS
	CL3250.Contig24_All	1.88643	1.08441e-05	1.83651e-06	GRAS
	CL3250.Contig25_All	5.36895	1.26937e-05	2.18117e-06	GRAS
	CL3250.Contig26_All	2.75449	4.59073e-07	6.21735e-08	GRAS
	CL3250.Contig9_All	-1.48649	4.9945e-10	4.70006e-11	GRAS
	CL8534.Contig2_All	-1.60219	2.94371e-70	3.0444e-72	GRAS
	CL10833.Contig3_All	-1.01614	8.14057e-05	1.63614e-05	GRF
	CL2911.Contig4_All	-1.25873	3.52689e-158	1.31283e-160	GRF
	CL3150.Contig5_All	-5.37391	1.43978e-05	2.49803e-06	GRF
	CL5117.Contig3_All	1.63811	2.03325e-06	3.04497e-07	GRF
	Unigene11051_All	-1.20476	6.27438e-17	3.33792e-18	GRF
	Unigene9033_All	1.01645	2.11138e-47	3.42834e-49	HSF
	CL425.Contig11_All	5.33203	1.68627e-05	2.96369e-06	LIM
	CL425.Contig17_All	1.07606	4.29502e-06	6.76834e-07	LIM
	CL425.Contig30_All	3.07409	5.12041e-13	3.63477e-14	LIM
	CL425.Contig33_All	2.32247	1.40539e-09	1.39211e-10	LIM
	CL425.Contig3_All	1.32651	0.000348676	8.1269e-05	LIM
	CL425.Contig9_All	5.08001	8.76649e-08	1.07597e-08	LIM
	CL5681.Contig3_All	1.04587	1.23316e-06	1.78498e-07	LOB
	Unigene20642_All	1.08471	3.94903e-22	1.55021e-23	LOB
	Unigene25547_All	1.10925	1.06271e-06	1.52179e-07	LOB
	CL309.Contig7_All	1.01501	9.34073e-126	4.60459e-128	MADS
	CL6521.Contig6_All	6.62128	5.12883e-12	3.98542e-13	MADS
	Unigene16479_All	-3.45738	5.6886e-23	2.13237e-24	MADS
	CL3846.Contig1_All	5.32283	1.80627e-05	3.19569e-06	mTERF
	CL10324.Contig1_All	1.29385	1.30561e-09	1.28749e-10	MYB
	CL139.Contig5_All	1.18814	6.99474e-14	4.60817e-15	MYB
	CL139.Contig6_All	1.71052	9.86703e-18	4.96528e-19	MYB
	CL1968.Contig2_All	1.0709	1.42907e-69	1.49808e-71	MYB
	CL2453.Contig1_All	1.15168	8.74725e-43	1.59105e-44	MYB
	CL2453.Contig7_All	1.51227	6.21096e-06	1.00538e-06	MYB
	CL2556.Contig4_All	-1.0672	1.99228e-25	6.61824e-27	MYB
	CL2759.Contig4_All	1.04634	3.64712e-09	3.78214e-10	MYB
	CL2953.Contig4_All	-1.15884	1.5788e-10	1.41107e-11	MYB
	CL3076.Contig3_All	1.02681	0.000992953	0.000259646	MYB
	CL3445.Contig2_All	1.49256	1.60559e-07	2.03364e-08	MYB
	CL3445.Contig4_All	5.13505	6.87919e-05	1.36366e-05	MYB
	CL3445.Contig7_All	5.93778	6.19994e-08	7.46114e-09	MYB
	CL3754.Contig1_All	1.84513	1.70588e-07	2.16959e-08	MYB
	CL3754.Contig3_All	1.3759	0.000198963	4.34556e-05	MYB
	CL4537.Contig7_All	-2.22516	3.66804e-10	3.40601e-11	MYB
	CL5266.Contig1_All	-2.71572	3.54123e-68	3.81199e-70	MYB
	CL7373.Contig2_All	1.46214	1.69068e-25	5.60271e-27	MYB
	CL7878.Contig2_All	1.16232	1.17892e-09	1.15567e-10	MYB
	CL9242.Contig1_All	-1.7984	5.47473e-18	2.71754e-19	MYB
	CL9709.Contig2_All	1.10557	3.14196e-23	1.16322e-24	MYB
	Unigene13253_All	-1.10572	2.75909e-15	1.64435e-16	MYB
	Unigene20209_All	-1.30789	2.01614e-13	1.38169e-14	MYB
	Unigene24951_All	-1.17434	4.84547e-23	1.81047e-24	MYB
	Unigene25528_All	1.29288	7.28686e-12	5.73272e-13	MYB
	Unigene8678_All	-1.54809	5.64813e-152	2.2388e-154	MYB
	Unigene8831_All	-1.29763	1.19493e-18	5.72222e-20	MYB
	CL1305.Contig2_All	1.12447	9.99304e-25	3.42418e-26	NAC
	CL1454.Contig1_All	-1.88392	5.23062e-18	2.59321e-19	NAC
	CL1454.Contig2_All	-1.58368	1.22819e-21	4.96465e-23	NAC
	CL32.Contig7_All	-1.60289	3.39466e-13	2.37655e-14	NAC
	CL5096.Contig1_All	-1.22738	8.98932e-48	1.44639e-49	NAC
	CL5096.Contig3_All	-1.2611	1.23734e-120	6.49791e-123	NAC
	CL5096.Contig7_All	-1.39375	7.07433e-28	2.13796e-29	NAC
	CL600.Contig1_All	1.00422	6.78749e-05	1.34412e-05	NAC
	Unigene17960_All	1.09706	1.07938e-17	5.45121e-19	NAC
	Unigene24405_All	1.23455	3.70779e-07	4.95292e-08	NAC
	Unigene24930_All	1.50029	2.68434e-06	4.08971e-07	NAC
	Unigene22568_All	1.10207	9.15951e-05	1.86286e-05	NOZZLE
	CL9100.Contig2_All	1.1088	2.74063e-06	4.18429e-07	OFP
	Unigene20298_All	-1.10946	2.36191e-10	2.149e-11	OFP
	CL696.Contig3_All	-1.6135	4.3024e-05	8.15465e-06	SBP
	CL9665.Contig3_All	1.15341	1.46745e-11	1.18636e-12	SBP
	CL3080.Contig6_All	-6.49773	5.4077e-11	4.61667e-12	TAZ
	CL1678.Contig3_All	-7.86661	7.37104e-25	2.51474e-26	TCP
	CL1678.Contig7_All	2.6184	5.20394e-09	5.4898e-10	TCP
	Unigene18300_All	1.26004	2.08314e-06	3.12471e-07	TCP
	CL634.Contig3_All	-4.19297	1.23661e-06	1.79066e-07	Tify
	CL634.Contig8_All	1.3891	8.55983e-10	8.28598e-11	Tify
	CL2660.Contig1_All	1.25724	7.12248e-24	2.54661e-25	TUB
	CL2660.Contig4_All	1.21337	2.58247e-17	1.33904e-18	TUB
	CL9375.Contig4_All	5.28179	2.4602e-05	4.45064e-06	TUB
	Unigene2415_All	-1.36006	4.75164e-11	4.02981e-12	TUB
	CL1886.Contig11_All	-1.39417	5.37923e-34	1.26201e-35	WRKY
	CL1886.Contig3_All	-1.48364	2.17612e-45	3.68671e-47	WRKY
	CL1886.Contig4_All	-1.04836	3.73148e-60	4.62493e-62	WRKY
	CL2249.Contig5_All	-3.66413	9.13857e-10	8.88299e-11	WRKY
	CL2249.Contig7_All	-1.01713	3.59814e-24	1.26116e-25	WRKY
	CL4766.Contig3_All	-1.14386	3.46343e-72	3.4704e-74	WRKY
	CL4766.Contig4_All	-1.03174	1.90196e-50	2.88164e-52	WRKY
	CL4766.Contig5_All	-1.41592	2.64184e-56	3.56675e-58	WRKY
	CL4980.Contig3_All	-1.00377	1.22766e-30	3.30504e-32	WRKY
	CL4980.Contig4_All	-1.12607	5.33357e-30	1.47022e-31	WRKY
	CL4980.Contig5_All	-1.50362	7.29592e-16	4.18524e-17	WRKY
	CL4980.Contig8_All	-1.65894	1.19555e-16	6.49493e-18	WRKY
	CL5883.Contig2_All	-1.08476	2.14962e-13	1.47748e-14	WRKY
	CL5883.Contig3_All	-1.6178	1.09595e-23	3.9494e-25	WRKY
	CL8555.Contig1_All	-2.32584	1.87058e-23	6.82743e-25	WRKY
	CL8555.Contig2_All	-1.75527	1.51647e-104	9.73348e-107	WRKY
	CL8555.Contig3_All	-1.32428	2.54063e-146	1.04795e-148	WRKY
	Unigene11924_All	-1.16309	2.55592e-08	2.92722e-09	WRKY
