# Supplementary material for: Phytohormone and integrated mRNA and miRNA transcriptome analyses and differentiation of male between hermaphroditic floral buds of andromonoecious Diospyros kaki Thunb
Source: BMC Genomics. 2021 Mar 23;22:203. doi: 10.1186/s12864-021-07514-4 (PMC7986387; doi:10.1186/s12864-021-07514-4)
Supplement: Supplementary file 6 — Additional file 6: Table S5. [file 12864_2021_7514_MOESM6_ESM.xlsx]

## Sheet: Sheet1
Table S5. DEGs related to phytohormone biosynthesis and signaling pathways
Stage	Hormon name	GeneID	log2FC (MA/HA)	Up-Down-Regulation (MA/HA)	Nr Description
Stage 2	IAA	AUX/IAA
		CL8815.Contig1_All	1.78319	UP	PREDICTED: auxin-responsive protein IAA14 [Vitis vinifera]
		ARF
		CL2880.Contig4_All	2.93232	UP	PREDICTED: auxin response factor 18 [Vitis vinifera]
		CL2880.Contig6_All	-1.6352	DOWN	auxin response factor 18 isoform X2 [Sesamum indicum]
	CTK	CRE1
		CL4965.Contig3_All	-2.56076	DOWN	PREDICTED: histidine kinase 3 [Vitis vinifera]
		CL8831.Contig6_All	1.15369	UP	histidine kinase 2-like [Manihot esculenta]
		AHP
		CL81.Contig3_All	-2.57987	DOWN	PREDICTED: histidine-containing phosphotransfer protein 4 [Erythranthe guttata]
		CL81.Contig4_All	-4.56076	DOWN	PREDICTED: histidine-containing phosphotransfer protein 4 [Erythranthe guttata]
		CL81.Contig8_All	-6.40676	DOWN	histidine-containing phosphotransfer protein 4-like [Manihot esculenta]
		CL9841.Contig10_All	-3.45509	DOWN	PREDICTED: histidine-containing phosphotransfer protein 4
		CL9841.Contig12_All	-3.60555	DOWN	PREDICTED: histidine-containing phosphotransfer protein 4 [Ipomoea nil]
		CL9841.Contig5_All	-3.72297	DOWN	histidine-containing phosphotransfer protein 4 [Sesamum indicum]
		CL9841.Contig6_All	-1.30479	DOWN	PREDICTED: LOW QUALITY PROTEIN: putative disease resistance protein RGA3 [Populus euphratica]
		CL9841.Contig7_All	-3.6415	DOWN	PREDICTED: histidine-containing phosphotransfer protein 4 [Nicotiana attenuata]
		CL9841.Contig8_All	-3.30997	DOWN	PREDICTED: histidine-containing phosphotransfer protein 4 [Ipomoea nil]
		CL9841.Contig9_All	-1.60378	DOWN	histidine-containing phosphotransfer protein 4-like isoform X1 [Momordica charantia]
		Unigene12946_All	-5.22373	DOWN	pseudo histidine-containing phosphotransfer protein 2-like isoform X1 [Chenopodium quinoa]
		Unigene7229_All	-3.93962	DOWN	PREDICTED: histidine-containing phosphotransfer protein 4 [Erythranthe guttata]
		B-ARR
		CL2774.Contig5_All	-1.02188	DOWN	PREDICTED: two-component response regulator-like APRR2 [Citrus sinensis]
		CL3752.Contig10_All	-2.79174	DOWN	PREDICTED: myb family transcription factor PHL7 isoform X1 [Vitis vinifera]
		CL8941.Contig14_All	-5.63687	DOWN	PREDICTED: NHL repeat-containing protein 2 [Prunus mume]
		CL8941.Contig5_All	1.217	UP	PREDICTED: NHL repeat-containing protein 2 [Prunus mume]
		CL8941.Contig8_All	-1.59958	DOWN	NHL repeat-containing protein 2 [Herrania umbratica]
		Unigene25819_All	-1.57987	DOWN	PREDICTED: putative Myb family transcription factor At1g14600 [Vitis vinifera]
		A-ARR
		CL1306.Contig2_All	-1.05867	DOWN	PREDICTED: two-component response regulator ARR6 [Theobroma cacao]
		CL6188.Contig1_All	-1.39083	DOWN	two-component response regulator ARR5 [Prunus persica]
		CL6188.Contig2_All	-1.48538	DOWN	Response_reg domain-containing protein [Cephalotus follicularis]
		CL9560.Contig1_All	-1.29631	DOWN	PREDICTED: two-component response regulator ORR9 isoform X1 [Vitis vinifera]
		CL9560.Contig2_All	-1.60178	DOWN	two-component response regulator ORR9-like [Hevea brasiliensis]
		Unigene15169_All	-1.98593	DOWN	Type-a response regulator [Theobroma cacao]
		Unigene25802_All	-1.79961	DOWN	two-component response regulator ARR3-like protein [Medicago truncatula]
		CYP735A
		Unigene9386_All	-1.29425	DOWN	PREDICTED: cytokinin hydroxylase-like [Malus domestica]
		CKX
		CL983.Contig3_All	2.52324	UP	PREDICTED: cytokinin dehydrogenase 9 [Vitis vinifera]
		CL983.Contig9_All	-5.99886	DOWN	PREDICTED: cytokinin dehydrogenase 6 [Theobroma cacao]
	GA	DELLA
		CL3250.Contig11_All	1.01063	UP	PREDICTED: DELLA protein RGL1 [Vitis vinifera]
		CL3250.Contig18_All	3.15803	UP	GRAS family transcription factor, putative [Theobroma cacao]
		TFs
		CL4250.Contig11_All	2.6667	UP	transcription factor BHLH052, partial [Vaccinium corymbosum]
		CL11074.Contig2_All	-1.04308	DOWN	PREDICTED: transcription factor bHLH74 isoform X2 [Vitis vinifera]
		GASA
		CL5152.Contig2_All	-1.28154	DOWN	gibberellin-regulated protein 3-like [Hevea brasiliensis]
		Unigene19919_All	1.08762	UP	gibberellin-regulated protein 14-like [Hevea brasiliensis]
		GA2OX
		Unigene18677_All	-1.08623	DOWN	gibberellin 2-beta-dioxygenase 8-like [Manihot esculenta]
		GA3OX
		Unigene25494_All	1.22351	UP	gibberellin 3-oxidase 2 [Camellia sinensis]
	ABA	PP2C
		CL3723.Contig2_All	5.19252	UP	Protein phosphatase 2C [Cynara cardunculus var. scolymus]
	JA	JAZ
		CL3175.Contig1_All	3.88218	UP	CO/COL/TOC1, conserved site-containing protein [Cynara cardunculus var. scolymus]
		CL6576.Contig1_All	2.06237	UP	protein TIFY 9-like [Manihot esculenta]
		MYC2
		CL7777.Contig1_All	-1.62893	DOWN	transcription factor bHLH25-like isoform X2 [Hevea brasiliensis]
		CL8522.Contig1_All	-6.11002	DOWN	HLH domain-containing protein/bHLH-MYC_N domain-containing protein [Cephalotus follicularis]
		CL8522.Contig3_All	-2.15098	DOWN	aborted microspores protein [Tapiscia sinensis]
	Ethylene	CTR1
		CL1732.Contig5_All	-2.38604	DOWN	PREDICTED: serine/threonine-protein kinase CTR1 isoform X1 [Nicotiana tomentosiformis]
		SIMKK
		Unigene25527_All	-1.95562	DOWN	PREDICTED: protein LIGHT-DEPENDENT SHORT HYPOCOTYLS 10-like [Solanum tuberosum]
		ACO
		CL9066.Contig2_All	-1.27093	DOWN	1-aminocyclopropane-1-carboxylate oxidase [Diospyros kaki]
		CL9066.Contig3_All	-1.15938	DOWN	1-aminocyclopropane-1-carboxylate oxidase [Diospyros kaki]
		Unigene22448_All	-1.30323	DOWN	1-aminocyclopropane-1-carboxylate oxidase [Diospyros kaki]
Stage 4	CTK	CRE1
		CL4965.Contig3_All	1.22017	UP	PREDICTED: histidine kinase 3 [Vitis vinifera]
		CL8831.Contig7_All	6.48485	UP	histidine kinase 2-like [Manihot esculenta]
		Unigene27312_All	1.10172	UP	histidine kinase 3 [Hevea brasiliensis]
		AHP
		CL81.Contig3_All	2.89696	UP	PREDICTED: histidine-containing phosphotransfer protein 4 [Erythranthe guttata]
		CL81.Contig4_All	4.66451	UP	PREDICTED: histidine-containing phosphotransfer protein 4 [Erythranthe guttata]
		CL81.Contig8_All	4.44147	UP	histidine-containing phosphotransfer protein 4-like [Manihot esculenta]
		CL81.Contig9_All	1.69552	UP	Histidine phosphotransfer protein [Theobroma cacao]
		CL9841.Contig10_All	1.54539	UP	PREDICTED: histidine-containing phosphotransfer protein 4 [Nicotiana attenuata]
		CL9841.Contig11_All	3.09375	UP	histidine-containing phosphotransfer protein 4 isoform X2 [Hevea brasiliensis]
		CL9841.Contig12_All	2.79401	UP	PREDICTED: histidine-containing phosphotransfer protein 4 [Ipomoea nil]
		CL9841.Contig5_All	2.93322	UP	histidine-containing phosphotransfer protein 4 [Sesamum indicum]
		CL9841.Contig7_All	2.31404	UP	PREDICTED: histidine-containing phosphotransfer protein 4 [Nicotiana attenuata]
		CL9841.Contig8_All	2.1699	UP	PREDICTED: histidine-containing phosphotransfer protein 4 [Ipomoea nil]
		CL9841.Contig9_All	1.72803	UP	histidine-containing phosphotransfer protein 4-like isoform X1 [Momordica charantia]
		Unigene12946_All	4.97801	UP	pseudo histidine-containing phosphotransfer protein 2-like isoform X1 [Chenopodium quinoa]
		Unigene3560_All	1.24943	UP	histidine-containing phosphotransfer protein 4 isoform X1 [Hevea brasiliensis]
		Unigene7229_All	2.89027	UP	PREDICTED: histidine-containing phosphotransfer protein 4 [Erythranthe guttata]
		B-ARR
		CL2774.Contig5_All	-3.32561	DOWN	PREDICTED: two-component response regulator-like APRR2 [Citrus sinensis]
		CL342.Contig1_All	1.81193	UP	PREDICTED: myb family transcription factor PHL6 [Vitis vinifera]
		CL3752.Contig3_All	-5.01929	DOWN	PREDICTED: myb family transcription factor PHL7 isoform X1 [Vitis vinifera]
		CL8941.Contig14_All	4.26778	UP	PREDICTED: NHL repeat-containing protein 2 [Prunus mume]
		CL8941.Contig2_All	2.08487	UP	PREDICTED: NHL repeat-containing protein 2 [Prunus mume]
		Unigene25819_All	-2.00623	DOWN	PREDICTED: putative Myb family transcription factor At1g14600 [Vitis vinifera]
		A-ARR
		CL1306.Contig2_All	-2.18671	DOWN	PREDICTED: two-component response regulator ARR6 [Theobroma cacao]
		CL6188.Contig1_All	-1.62569	DOWN	two-component response regulator ARR5 [Prunus persica]
		CL6188.Contig2_All	-2.0895	DOWN	Response_reg domain-containing protein [Cephalotus follicularis]
		CL9560.Contig1_All	-2.19586	DOWN	PREDICTED: two-component response regulator ORR9 isoform X1 [Vitis vinifera]
		CL9560.Contig2_All	-3.19757	DOWN	two-component response regulator ORR9-like [Hevea brasiliensis]
		Unigene15169_All	-2.08051	DOWN	Type-a response regulator [Theobroma cacao]
		Unigene25802_All	-1.02576	DOWN	two-component response regulator ARR3-like protein [Medicago truncatula] >AES91134.2 two-component response regulator ARR3-like protein [Medicago truncatula]
		CYP735A
		Unigene9386_All	-3.65135	DOWN	PREDICTED: cytokinin hydroxylase-like [Malus domestica]
		IPT9
		CL5832.Contig6_All	-1.28225	DOWN	PREDICTED: tRNA dimethylallyltransferase 9 [Juglans regia]
		CL5832.Contig7_All	6.3999	UP	PREDICTED: tRNA dimethylallyltransferase 9 [Juglans regia]
		CL5832.Contig9_All	-1.26893	DOWN	PREDICTED: tRNA dimethylallyltransferase 9 [Juglans regia]
		CKX
		CL983.Contig11_All	-1.46259	DOWN	PREDICTED: cytokinin dehydrogenase 6 [Ricinus communis]
		CL983.Contig15_All	-6.32248	DOWN	PREDICTED: cytokinin dehydrogenase 6 [Ricinus communis]
		CL983.Contig17_All	1.64588	UP	PREDICTED: cytokinin dehydrogenase 6 [Ricinus communis]
		CL983.Contig3_All	-5.7613	DOWN	PREDICTED: cytokinin dehydrogenase 9 [Vitis vinifera]
		CL983.Contig4_All	3.16528	UP	PREDICTED: cytokinin dehydrogenase 6 [Ricinus communis]
		CL983.Contig7_All	6.16664	UP	PREDICTED: cytokinin dehydrogenase 6 [Theobroma cacao]
		Unigene15327_All	1.67067	UP	cytokinin dehydrogenase 6 [Jatropha curcas]
	JA	COI1
		CL3138.Contig4_All	-2.41492	DOWN	coronatine insensitive 1 [Camellia sinensis]
		JAZ
		CL634.Contig3_All	-4.19297	DOWN	protein TIFY 6B-like isoform X1 [Hevea brasiliensis]
		CL634.Contig8_All	1.3891	UP	protein TIFY 6B-like isoform X1 [Hevea brasiliensis]
		MYC2
		CL11053.Contig3_All	1.29996	UP	PREDICTED: transcription factor bHLH90 [Vitis vinifera]
		CL11053.Contig4_All	1.02633	UP	PREDICTED: transcription factor bHLH90 [Vitis vinifera]
		CL11053.Contig5_All	1.33644	UP	HLH domain-containing protein/bHLH-MYC_N domain-containing protein [Cephalotus follicularis]
		CL2761.Contig5_All	-1.04568	DOWN	PREDICTED: transcription factor bHLH35-like [Pyrus x bretschneideri]
		CL3360.Contig1_All	1.05175	UP	transcription factor BHLH026, partial [Vaccinium corymbosum]
		CL8522.Contig2_All	1.01326	UP	aborted microspores protein [Tapiscia sinensis]
	Ethylene	CTR1
		CL1732.Contig5_All	5.98071	UP	PREDICTED: serine/threonine-protein kinase CTR1 isoform X1 [Nicotiana tomentosiformis]
		MPK6
		CL1461.Contig3_All	1.31264	UP	PREDICTED: PHD finger protein ALFIN-LIKE 4 [Nelumbo nucifera]
		ACO
		CL9066.Contig2_All	-1.97956	DOWN	1-aminocyclopropane-1-carboxylate oxidase [Diospyros kaki]
		CL9066.Contig3_All	-1.86114	DOWN	1-aminocyclopropane-1-carboxylate oxidase [Diospyros kaki]
