# Supplementary material for: Phytohormone and integrated mRNA and miRNA transcriptome analyses and differentiation of male between hermaphroditic floral buds of andromonoecious Diospyros kaki Thunb
Source: BMC Genomics. 2021 Mar 23;22:203. doi: 10.1186/s12864-021-07514-4 (PMC7986387; doi:10.1186/s12864-021-07514-4)
Supplement: Supplementary file 8 — Additional file 8: Table S7. [file 12864_2021_7514_MOESM8_ESM.xlsx]

## Sheet: Sheet1
Table S7. The conversed miRNA and novel miRNA in 12 small RNA libraries
Conversed miRNA
miRNA id	family	mature	hairpin	end pos(mature on hairpin)
miR156_2	hbr-miR156	TTGACAGAAGATAGAGAGC	GATTAATTAGGTTATTCTCCCTGCAAAGAGGGAGAGGGCAGTGGTGATATATGGTGTTGACAGAAGATAGAGAGCACAGATGATGAAATGCAAATGGAGTCTCTCTGCATCTCACTCCTTTGTGCTCTCTATGCTTCTGTCATCACCCCTTCTTCTTCTTCTTCTTCTTCTTCTTCTTCTTCTTCTTCTTCTTCGGCCCTTCTCTTCTCCCTCCACCTTTCTACTATTAATTCCATGATTTCTCTGCTAGTAAGCTCACCCCTCTTCTCATCTTCCATCAATCATAATCAAACATACATA	75
miR156a	bna-miR156a,rco-miR156a,rco-miR156b,rco-miR156c,rco-miR156d,hvu-miR156a,tae-miR156,ssp-miR156,ssl-miR156,hvu-miR156b	TGACAGAAGAGAGTGAGCACA	ATAAGTTCCCGGAGTCTGTGTTGGATGTGATGACAGAAGAGAGTGAGCACAATTGGAGTTGAAAGACAGTGTTATTCCACCCGACAATGTTCTCAGGTGTCCCCTTGCGCTTTCGTGGGATGCACTGTTACTGGCGAGTCCCTGGCAGCTCGAAATTTCGGGGACTACTTGATTGCTTCGTTCTGGCTCGTGTGCTAGCAAGAACGGGAATCGTTTTTCAACATTGTAATTGCAGGGTTGAGAACTTGGAACAGCATTTTGTTGATCAGGGACATGGAAATGCTGATGGGGCTTAGCAAT	51
miR156a-5p	ath-miR156a-5p,ath-miR156b-5p,ath-miR156c-5p,ath-miR156d-5p,ath-miR156e,ath-miR156f-5p,osa-miR156a,osa-miR156b-5p,osa-miR156c-5p,osa-miR156d,osa-miR156e,osa-miR156f-5p,osa-miR156g-5p,osa-miR156h-5p,osa-miR156i,osa-miR156j-5p,zma-miR156d-5p,zma-miR156f-5p,zma-miR156g-5p,zma-miR156b-5p,zma-miR156c,zma-miR156e-5p,zma-miR156a-5p,zma-miR156h-5p,zma-miR156i-5p,sbi-miR156a,sbi-miR156c,sbi-miR156b,sof-mi…	TGACAGAAGAGAGTGAGCAC	AATAAGTTCCCGGAGTCTGTGTTGGATGTGATGACAGAAGAGAGTGAGCACAATTGGAGTTGAAAGACAGTGTTATTCCACCCGACAATGTTCTCAGGTGTCCCCTTGCGCTTTCGTGGGATGCACTGTTACTGGCGAGTCCCTGGCAGCTCGAAATTTCGGGGACTACTTGATTGCTTCGTTCTGGCTCGTGTGCTAGCAAGAACGGGAATCGTTTTTCAACATTGTAATTGCAGGGTTGAGAACTTGGAACAGCATTTTGTTGATCAGGGACATGGAAATGCTGATGGGGCTTAGCAA	51
miR156d-3p_4	stu-miR156d-3p	GCTCTCTATGCTTCTGTCATCA	GATTAATTAGGTTATTCTCCCTGCAAAGAGGGAGAGGGCAGTGGTGATATATGGTGTTGACAGAAGATAGAGAGCACAGATGATGAAATGCAAATGGAGTCTCTCTGCATCTCACTCCTTTGTGCTCTCTATGCTTCTGTCATCACCCCTTCTTCTTCTTCTTCTTCTTCTTCTTCTTCTTCTTCTTCTTCTTCGGCCCTTCTCTTCTCCCTCCACCTTTCTACTATTAATTCCATGATTTCTCTGCTAGTAAGCTCACCCCTCTTCTCATCTTCCATCAATCATAATCAAACATACATA	145
miR156g_1	gma-miR156g	ACAGAAGATAGAGAGCACAG	GATTAATTAGGTTATTCTCCCTGCAAAGAGGGAGAGGGCAGTGGTGATATATGGTGTTGACAGAAGATAGAGAGCACAGATGATGAAATGCAAATGGAGTCTCTCTGCATCTCACTCCTTTGTGCTCTCTATGCTTCTGTCATCACCCCTTCTTCTTCTTCTTCTTCTTCTTCTTCTTCTTCTTCTTCTTCTTCGGCCCTTCTCTTCTCCCTCCACCTTTCTACTATTAATTCCATGATTTCTCTGCTAGTAAGCTCACCCCTCTTCTCATCTTCCATCAATCATAATCAAACATACATA	79
miR156z	gma-miR156z,gma-miR156aa	ATTGGAGTGAAGGGAGCT	ATGAACCCCAGGTACCATAATCAGTTTCTGGATATTGGAGTGAAGGGAGCTCCAGCTTCACAAACCCAGTAGCAGGCTTAGAAGCTGAAAAATTACCATTTAAAAGGGAATGGCTACCCTGATTTCCACCAAAAAGCAACAGGTTCTTTGTAGGATCAGGATCATAGGGAAAAGCAAAATCAAAGGATTGCGAGGTTAGATTATCAGAACTCTCATCCGGTGTTCGGTCTGATGGCGAGGGCTCATTGCTGGTACTACCATCATAGGCATAGAATGAGGGTGCTGGCTCTTGAAGGCGCT	51
miR157a-5p	ath-miR157a-5p,ath-miR157b-5p,ath-miR157c-5p,gma-miR156d,gma-miR156c,ptc-miR156g,ptc-miR156h,ptc-miR156i,ptc-miR156j,mtr-miR156e,mtr-miR156f,mtr-miR156h-5p,gra-miR157a,gra-miR157b,bna-miR156b,bna-miR156c,vvi-miR156f,vvi-miR156g,vvi-miR156i,sly-miR156a,sly-miR156b,sly-miR156c,bra-miR157a,bol-miR157a,rco-miR156f,rco-miR156g,rco-miR156h,aly-miR157a-5p,aly-miR157b-5p,aly-miR157c-5p,ahy-miR156b-5p,tcc…	TTGACAGAAGATAGAGAGCAC	GATTAATTAGGTTATTCTCCCTGCAAAGAGGGAGAGGGCAGTGGTGATATATGGTGTTGACAGAAGATAGAGAGCACAGATGATGAAATGCAAATGGAGTCTCTCTGCATCTCACTCCTTTGTGCTCTCTATGCTTCTGTCATCACCCCTTCTTCTTCTTCTTCTTCTTCTTCTTCTTCTTCTTCTTCTTCTTCGGCCCTTCTCTTCTCCCTCCACCTTTCTACTATTAATTCCATGATTTCTCTGCTAGTAAGCTCACCCCTCTTCTCATCTTCCATCAATCATAATCAAACATACATA	77
miR157d	ath-miR157d,aqc-miR156b,aqc-miR156a,aly-miR157d-5p,nta-miR156g,nta-miR156h,nta-miR156i,nta-miR156j,mdm-miR156x,mdm-miR156y,mdm-miR156z,mdm-miR156aa,cme-miR156f,ppe-miR156f,pab-miR156z	TGACAGAAGATAGAGAGCAC	GATTAATTAGGTTATTCTCCCTGCAAAGAGGGAGAGGGCAGTGGTGATATATGGTGTTGACAGAAGATAGAGAGCACAGATGATGAAATGCAAATGGAGTCTCTCTGCATCTCACTCCTTTGTGCTCTCTATGCTTCTGTCATCACCCCTTCTTCTTCTTCTTCTTCTTCTTCTTCTTCTTCTTCTTCTTCTTCGGCCCTTCTCTTCTCCCTCCACCTTTCTACTATTAATTCCATGATTTCTCTGCTAGTAAGCTCACCCCTCTTCTCATCTTCCATCAATCATAATCAAACATACATA	77
miR157d-3p	aly-miR157d-3p	GCTCTCTATGCTTCTGTCATC	GATTAATTAGGTTATTCTCCCTGCAAAGAGGGAGAGGGCAGTGGTGATATATGGTGTTGACAGAAGATAGAGAGCACAGATGATGAAATGCAAATGGAGTCTCTCTGCATCTCACTCCTTTGTGCTCTCTATGCTTCTGTCATCACCCCTTCTTCTTCTTCTTCTTCTTCTTCTTCTTCTTCTTCTTCTTCTTCGGCCCTTCTCTTCTCCCTCCACCTTTCTACTATTAATTCCATGATTTCTCTGCTAGTAAGCTCACCCCTCTTCTCATCTTCCATCAATCATAATCAAACATACATA	144
miR159a.1	osa-miR159a.1,osa-miR159b,sbi-miR159a,sof-miR159a,sof-miR159b,sof-miR159d,zma-miR159a-3p,zma-miR159b-3p,tae-miR159a,tae-miR159b,zma-miR159f-3p,zma-miR159j-3p,zma-miR159k-3p,hvu-miR159b,hvu-miR159a,far-miR159,ssp-miR159a	TTTGGATTGAAGGGAGCTCTG	ATACCCCTGGTCGTAGTTTATTAATGGCTGTGACAGAATCATAAGGCGAATGGAGTGGAGCTCCTTGAAGTCCAATATTGGATCTTGCTGGGGAAGATGAAGCTGCCGATCTATGGATCCCTCAGCCCTATCACTCCCAAGCCTTCGCTTTGGATAGGCCTGTGGTTTCCATATATCAGGAGCCTTATTGCCCTTTGCCTGATCTTGTTTTGGATTGAAGGGAGCTCTGCACCTCTCTCCTCTACTTCCTCTGCCCGCCAAAGCCTCCTTGCTTCTCGTTTTTTTCCTTTCTTTTTTGTT	229
miR159b-3p_1	gma-miR159b-3p,mtr-miR159b,gma-miR159f-3p	ATTGGAGTGAAGGGAGCTCCA	ATTGGAGTGAAGGGAGCTCCAGCTTCACAAACCCAGTAGCAGGCTTAGAAGCTGAAAAATTACCATTTAAAAGGGAATGGCTACCCTGATTTCCACCAAAAAGCAACAGGTTCTTTGTAGGATCAGGATCATAGGGAAAAGCAAAATCAAAGGATTGCGAGGTTAGATTATCAGAACTCTCATCCGGTGTTCGGTCTGATGGCGAGGGCTCATTGCTGGTACTACCATCATAGGCATAGAATGAGGGTGCTGGCTCTTGAAGGCGCTTTTGGCAATAAACCATTGGGGGAACAAAACCAT	21
miR159b-5p	csi-miR159b-5p	AGCTGCCGACTCATTCATTCA	CATCCATGGATGAGACAAGAGGTCTGAATTAGCTGCCGACTCATTCATTCAACCACTCAGTAGAAAGGAAACCGTGCTGGCTGGCTACTGTGATTGTGTGAATGATGCGGGAGATAATTTCCATTCTTCTCCCTCCGTGCTTGGACTGAAGGGAGCTCCCTCTTTCAATCGACACTTCTTGCATGATCATTCTTGTGAATCTTTTGTCCCAAGAACTCTTCCTCGACCAGTTTACTAACTTTATCTGTATAAACTTTACGACATTGTCATTAATTACTTGAATCTTTTCTTCTATACTTA	51
miR160a-3p_2	ath-miR160a-3p,ptc-miR160b-3p,ptc-miR160c-3p,bra-miR160a-3p,csi-miR160a-3p,aly-miR160a-3p,cpa-miR160c-3p,cpa-miR160f-3p	GCGTATGAGGAGCCATGCATA	CCATCGGCTCATCGATGGCCTCTGCGGATGGCGTATGAGGAGCCATGCATACTTCCATCTCATGGTGCCAGAGTACGTACGTACAATAGAAACAGAACTAGATTGCAGGGACAGCATTGTAATTTCCCGTCGTCTGAACCCTTGAGCCATATTCCTGCAGGCTGCAGGTGAGTGTTCTCTTCTCCATGATTTTTAGGGTTTTATGTTACGCGGGGCAGAGAGAGAGAGAGAGAGAGAGAGAGAGAGAGAGAGAAGATATGCAGATGGGGCAATGATATCTTCACCTCTTGGGTACGATAT	51
miR160b_1	gma-miR160b,gma-miR160c,gma-miR160d,gma-miR160e,htu-miR160a,bdi-miR160f	TGCCTGGCTCCCTGTATGCC	GATATCCGAAAAGGGTATCCCAAATTGAGCATGCCTGGCTCCCTGTATGCCTGCAGGAATGTTGTCCGATAGACAACACAGAGGACTGCTGGGCCCTAGGGGGGTGCCTGAAAATGATGGAATTGAAAATTGGGTGTCGAGGGAAAGTTCCGGGTGCTGCAGGAGCCGCCACTTCTTTCTTGGTGGCGAAAAGGGTGACGTGGGAATAATGGGCACGTTCGACACCAACTCAACCAGCCATGGGCTGACTCGCTTCACATTTTGCAGCAAATCAGGCTCATCCCATGTCACCTGCAACTC	51
miR164a_2	far-miR164a,far-miR164b	TGGAGAAGCAGGGCACTTGCT	TGGAGAAGCAGGGCACTTGCTCGTCGTCGTCCTCGTACTCGTACTCATTAATGTAGTTTGATGTCTTCAGCTTAACTTCATCGGTTTGGTCGAAGCTTACGTAGGAATCCATCAATGGGGGCAAAGACATTGAACAGCTCGTGTCGTCACAGTTGCTCCTCTCCATGCTTTGTTTGGCACCGCCGGCTTCTTTATTTTTCTGGACTACTCTACACAGTACCCAATCCTCCTTTGGAGGCGAAGCTTTTGGAGGGCTAAGGGGTCCTTCCAGCCTGAATTCGTGCATGACCCAATTAGTTT	21
miR166	ctr-miR166,csi-miR166a-3p,lus-miR166i,hbr-miR166b,lus-miR166k	TCGGACCAGGCTTCATTCCCCC	ACCCCTTGAAGGAAGGCGAAACTCTTGGGGGACTTGACTTGCAGAGAGAGAGAGTGTACACGACCACACGAGGAGGCGGAGAAGAAGAAGAAGAAGAAAAGGGGGGCTTTGCTTTTGAGGGGAATGTTGTCTGGCTCGAGGACCTTTGCCTGATGATCGCTTGATTTCTATTGCAGATCTGGTTACTTTATTTACAAATCCATCTCTTCTAAGCCTCGATCGACGGAAACACACATCATGTAGAGATCGAGGGAGCTTGATGTTGGGCCAAAGTGTCGTCGGACCAGGCTTCATTCCCCC	300
miR166a	vvi-miR166a,vvi-miR166b,hbr-miR166a,pde-miR166a,pde-miR166b,mes-miR166j	TCGGACCAGGCTTCATTCC	TCGAGGGAGCTTGATGTTGGGCCAAAGTGTCGTCGGACCAGGCTTCATTCCCCCCAATTAGTATTGCCCCCAGCAGCTAATTACCTAAGATTGCTTTACGGACTAGACGATACGATTGTGTTGTGCGCTCGATCTAATCCGAAGGTTGGGTTTTTGCTTTGGTTGATTTGTTTTTGTTTTTCTGAAGGTTGGTTTTGTCAGTTTTGACGAATGATTGGCGTTTTCTGACGATTTATTTTGTTTTATGAGGCTTAGGGGTAGGTGGTTATGTGTGCAGATTGGTGTAATGATGAAGAATCT	51
miR166a-3p	ath-miR166a-3p,ath-miR166b-3p,ath-miR166c,ath-miR166d,ath-miR166e-3p,ath-miR166f,ath-miR166g,osa-miR166a-3p,osa-miR166b-3p,osa-miR166c-3p,osa-miR166d-3p,osa-miR166f,osa-miR166j-3p,zma-miR166a-3p,mtr-miR166a,gma-miR166a-3p,gma-miR166b,ptc-miR166a,ptc-miR166b,ptc-miR166c,ptc-miR166d,ptc-miR166e,ptc-miR166f,ptc-miR166g,ptc-miR166h,ptc-miR166i,ptc-miR166j,ptc-miR166k,ptc-miR166l,ptc-miR166m,mtr-miR16…	TCGGACCAGGCTTCATTCCCC	GAGGGAGCTTGATGTTGGGCCAAAGTGTCGTCGGACCAGGCTTCATTCCCCCCAATTAGTATTGCCCCCAGCAGCTAATTACCTAAGATTGCTTTACGGACTAGACGATACGATTGTGTTGTGCGCTCGATCTAATCCGAAGGTTGGGTTTTTGCTTTGGTTGATTTGTTTTTGTTTTTCTGAAGGTTGGTTTTGTCAGTTTTGACGAATGATTGGCGTTTTCTGACGATTTATTTTGTTTTATGAGGCTTAGGGGTAGGTGGTTATGTGTGCAGATTGGTGTAATGATGAAGAATCTTG	51
miR166d-5p_2	osa-miR166d-5p,zma-miR166c-5p,gma-miR166a-5p,mtr-miR166g-5p,csi-miR166e-5p,csi-miR166a-5p,aly-miR166a-5p,aly-miR166c-5p,aly-miR166d-5p,gma-miR166c-5p,bdi-miR166e-5p,gma-miR166l,stu-miR166a-5p	GGAATGTTGTCTGGCTCGAGG	AAGAAGAAAAGGGGGGCTTTGCTTTTGAGGGGAATGTTGTCTGGCTCGAGGACCTTTGCCTGATGATCGCTTGATTTCTATTGCAGATCTGGTTACTTTATTTACAAATCCATCTCTTCTAAGCCTCGATCGACGGAAACACACATCATGTAGAGATCGAGGGAGCTTGATGTTGGGCCAAAGTGTCGTCGGACCAGGCTTCATTCCCCCCAATTAGTATTGCCCCCAGCAGCTAATTACCTAAGATTGCTTTACGGACTAGACGATACGATTGTGTTGTGCGCTCGATCTAATCCGAAG	51
miR166e	cpa-miR166e	GGACCAGGCTTCATTCCCC	TACCCCTTGAAGGAAGGCGAAACTCTTGGGGGACTTGACTTGCAGAGAGAGAGAGTGTACACGACCACACGAGGAGGCGGAGAAGAAGAAGAAGAAGAAAAGGGGGGCTTTGCTTTTGAGGGGAATGTTGTCTGGCTCGAGGACCTTTGCCTGATGATCGCTTGATTTCTATTGCAGATCTGGTTACTTTATTTACAAATCCATCTCTTCTAAGCCTCGATCGACGGAAACACACATCATGTAGAGATCGAGGGAGCTTGATGTTGGGCCAAAGTGTCGTCGGACCAGGCTTCATTCCCC	300
miR166h-3p	zma-miR166h-3p,zma-miR166e,zma-miR166i-3p,zma-miR166f,zma-miR166g-3p,zma-miR166b-3p,zma-miR166c-3p,zma-miR166d-3p,sbi-miR166d,sbi-miR166c,sbi-miR166b,sbi-miR166a,sbi-miR166h,sbi-miR166i,sbi-miR166j,csi-miR166c-3p,tcc-miR166b,gma-miR166p,gma-miR166q,gma-miR166r,gma-miR166s,gma-miR166t,cme-miR166g	TCGGACCAGGCTTCATTCCC	CTACCCCTTGAAGGAAGGCGAAACTCTTGGGGGACTTGACTTGCAGAGAGAGAGAGTGTACACGACCACACGAGGAGGCGGAGAAGAAGAAGAAGAAGAAAAGGGGGGCTTTGCTTTTGAGGGGAATGTTGTCTGGCTCGAGGACCTTTGCCTGATGATCGCTTGATTTCTATTGCAGATCTGGTTACTTTATTTACAAATCCATCTCTTCTAAGCCTCGATCGACGGAAACACACATCATGTAGAGATCGAGGGAGCTTGATGTTGGGCCAAAGTGTCGTCGGACCAGGCTTCATTCCC	300
miR166m_2	gma-miR166m	CGGACCAGGCTTCATTCCCC	GAGGGAGCTTGATGTTGGGCCAAAGTGTCGTCGGACCAGGCTTCATTCCCCCCAATTAGTATTGCCCCCAGCAGCTAATTACCTAAGATTGCTTTACGGACTAGACGATACGATTGTGTTGTGCGCTCGATCTAATCCGAAGGTTGGGTTTTTGCTTTGGTTGATTTGTTTTTGTTTTTCTGAAGGTTGGTTTTGTCAGTTTTGACGAATGATTGGCGTTTTCTGACGATTTATTTTGTTTTATGAGGCTTAGGGGTAGGTGGTTATGTGTGCAGATTGGTGTAATGATGAAGAATCTTG	51
miR168_1	aau-miR168	ATTCAGTTGATGCAAGGCGGGATC	AGGGAAAGACCAGATCAGTACCAACATACTCTCCGCTAACATAACAAGAACTCAAATTGCAACTCCCATTCCTCATCACATAAAATTGAAGAACAAACCGGTAACACACCAGATGTGCTCAAATCTACAGCTAGAGATCCAAATTCGAATACGAATCAAGCAAATCCAAACCTACAAAAGAATGAATCCGAGATCTGACAGATGCTCGTCTCTCAAGCCCGCCGGCTGTCACATTCACCGCGGTCTCCGATTCAGTTGATGCAAGGCGGGATCCAATTCGCCCCACCTCATGCACAAATC	273
miR168-3p	lja-miR168-3p	TCCCGCCTTGCATCAACTGAAT	GATTTGTGCATGAGGTGGGGCGAATTGGATCCCGCCTTGCATCAACTGAATCGGAGACCGCGGTGAATGTGACAGCCGGCGGGCTTGAGAGACGAGCATCTGTCAGATCTCGGATTCATTCTTTTGTAGGTTTGGATTTGCTTGATTCGTATTCGAATTTGGATCTCTAGCTGTAGATTTGAGCACATCTGGTGTGTTACCGGTTTGTTCTTCAATTTTATGTGATGAGGAATGGGAGTTGCAATTTGAGTTCTTGTTATGTTAGCGGAGAGTATGTTGGTACTGATCTGGTCTTTCCCT	51
miR168a-3p	ath-miR168a-3p,ptc-miR168a-3p,ptc-miR168b-3p,aly-miR168a-3p,mtr-miR168c-3p,sly-miR168b-3p,bra-miR168b-3p,bra-miR168c-3p,csi-miR168-3p	CCCGCCTTGCATCAACTGAAT	GATTTGTGCATGAGGTGGGGCGAATTGGATCCCGCCTTGCATCAACTGAATCGGAGACCGCGGTGAATGTGACAGCCGGCGGGCTTGAGAGACGAGCATCTGTCAGATCTCGGATTCATTCTTTTGTAGGTTTGGATTTGCTTGATTCGTATTCGAATTTGGATCTCTAGCTGTAGATTTGAGCACATCTGGTGTGTTACCGGTTTGTTCTTCAATTTTATGTGATGAGGAATGGGAGTTGCAATTTGAGTTCTTGTTATGTTAGCGGAGAGTATGTTGGTACTGATCTGGTCTTTCCCT	51
miR169b-5p	ath-miR169b-5p,ath-miR169c,osa-miR169b,osa-miR169c,sbi-miR169b,gma-miR169a,zma-miR169c-5p,ptc-miR169d,ptc-miR169e,ptc-miR169f,ptc-miR169g,ptc-miR169h,ptc-miR169p,mtr-miR169g,mtr-miR169b,vvi-miR169a,vvi-miR169c,vvi-miR169j,vvi-miR169k,vvi-miR169s,vvi-miR169w,sly-miR169a,sbi-miR169k,aqc-miR169c,zma-miR169r-5p,rco-miR169a,rco-miR169b,aly-miR169b-5p,aly-miR169c-5p,tcc-miR169b,tcc-miR169k,tcc-miR169l,…	CAGCCAAGGATGACTTGCCGG	TTGCATGTGGGAAAATGAGGCTACGTGGTGCAGCCAAGGATGACTTGCCGGCATATATTTGCTATATCTTCTATTATAATCATGAATACATCACCACCATTGTTCAATTAGGAAAGAAATAAAAGGAAATAAAAACAAAACAAAGTATCGGCAAGTCGTCTTTGGCTACGTTGCTGCCCTGTTTTCTCATGCTAGACTTGGGATGACAATGACAATGATCGATCACACACACTCCAAGCCCCCAAAGAGCAAATGAAAGAAAAATGTTCAAATCGTGAGGTCAAGAGGCGAAGGTTTCGT	51
miR169e_3	gma-miR169e	AGCCAAGGATGACTTGCCGG	TTGCATGTGGGAAAATGAGGCTACGTGGTGCAGCCAAGGATGACTTGCCGGCATATATTTGCTATATCTTCTATTATAATCATGAATACATCACCACCATTGTTCAATTAGGAAAGAAATAAAAGGAAATAAAAACAAAACAAAGTATCGGCAAGTCGTCTTTGGCTACGTTGCTGCCCTGTTTTCTCATGCTAGACTTGGGATGACAATGACAATGATCGATCACACACACTCCAAGCCCCCAAAGAGCAAATGAAAGAAAAATGTTCAAATCGTGAGGTCAAGAGGCGAAGGTTTCGT	51
miR169v_1	gma-miR169v	CAGCCAAGGATGACTTGCC	TCTTGCATGTGGGAAAATGAGGCTACGTGGTGCAGCCAAGGATGACTTGCCGGCATATATTTGCTATATCTTCTATTATAATCATGAATACATCACCACCATTGTTCAATTAGGAAAGAAATAAAAGGAAATAAAAACAAAACAAAGTATCGGCAAGTCGTCTTTGGCTACGTTGCTGCCCTGTTTTCTCATGCTAGACTTGGGATGACAATGACAATGATCGATCACACACACTCCAAGCCCCCAAAGAGCAAATGAAAGAAAAATGTTCAAATCGTGAGGTCAAGAGGCGAAGGTTTC	51
miR171a_3	htu-miR171a	TGATTGAGCCGTGCCAATAT	ATCTCCAACCCTTCTTCCATAGTTGGGAATTCAAGGAAGAAGAAGAAACTGAATCTCTGGGTTGCTTCATCTTCTTCTTGTTCTCAATGTTGACGCATGACTCTTCTTCTTCATGAAAGAGTAACTCTGATATTGGCCTGGTTCACTCAGACAAAGCATCTGCCCACAAGCCAGCTACTTGTAAATTTCTCCAGTGGCATGCACACACACACCCACACACACACACACACACACACACATATATATATATATATCTCATTGTGGGTAGGTACCTTTGGTTTGATTGAGCCGTGCCAATAT	300
miR171d_1	sly-miR171d	TTGAGCCGCGCCAATATCAC	TTGAGCCGCGCCAATATCACTTGGGCGAGTTGGAGATCGTTCGACTCGAGGCTATCCACAGCCCGAATCAGCTCGTCGAGGAAATTCACCACGTTGTCCCACTGGTTCATGTGATTAAAGTCGCCGCCGAAATTGAAGGAACCCATAATCTGATTGGAAGAGACGTCAGAGAGAGCGAAATCGGAGGGAATGAAAAGGGGGTGAATTGGGTTGGAATCGAAGGATTGAGAAAACTGGAATTCAGGCAGAGCTTGGAAGACAGGCTCCAAAGGCTTCAAAACCGGGGCAGAGTCGTCGTGC	20
miR171f_3	vvi-miR171f,gma-miR171k-3p,ssl-miR171b,nta-miR171b,ppe-miR171b,mdm-miR171j,mdm-miR171k,mdm-miR171l,mes-miR171e,lja-miR171d-5p,pab-miR171b,pab-miR171c	TTGAGCCGCGCCAATATCACT	TTGAGCCGCGCCAATATCACTTGGGCGAGTTGGAGATCGTTCGACTCGAGGCTATCCACAGCCCGAATCAGCTCGTCGAGGAAATTCACCACGTTGTCCCACTGGTTCATGTGATTAAAGTCGCCGCCGAAATTGAAGGAACCCATAATCTGATTGGAAGAGACGTCAGAGAGAGCGAAATCGGAGGGAATGAAAAGGGGGTGAATTGGGTTGGAATCGAAGGATTGAGAAAACTGGAATTCAGGCAGAGCTTGGAAGACAGGCTCCAAAGGCTTCAAAACCGGGGCAGAGTCGTCGTGC	21
miR171h_2	vvi-miR171h	TGGTTGAGCCGCGCCAATATC	AAGTCAATGACGTGCACGAACGACGAGCCGTCCACGGCTTCTAGGATGGCCTGATTCGCCGTGAAATTGGAGAACATGGCGACCGGAGAGACGTTGGAGAAGCTCTTGTGGGCCTTGATGGCTTGAACGACGTCGGACGAACCCGTCGGTCGGGTCTGGCGAATCGACCCGGTTAGGAGACACTGCAGAGCTTCCTTGAAGTAGAAGGCGGCTCTCTGGAGTGGTTTCCCGACCGGAGCCGGAAGCTGCTGGTTGAGCCGCGCCAATATCACTTGGGCGAGTTGGAGATCGTTCGACTCG	270
miR172a_4	mtr-miR172a,bdi-miR172d,ghr-miR172	AGAATCCTGATGATGCTGCAG	TTGATGGATGATTGGAAGCTGAGAGAGATGAGAATCCTGATGATGCTGCAGTAGAAAACACCACTATGGTTGGGGTAATTTGACCATGCATTTGCCCCGCCAAGTTCAGCGATCTTTGTGAAGAACCACTTTCGATTGTTTTAGCCATTGCTCTTTCGGCAGTTGATAAGGGACAATAGTCTGATGTCAGTGTTAGTCCTTTAAGTGTTGGATTCCACAGTGCTGCTGTTGCGCAGTTCTGCATATTCAATCTCCTTCCATCATGAACACCATAAGGGCAAGCCTGAAAATGCTGGAAAT	51
miR319_1	pta-miR319	TTGGACTGAAGGGAGCTCC	GTGTCTGCACGTATCAGCTTTGTTATTGAATGTTTTTTTGAGTGTTTGTATAGGGTTTCGCAAATTAAGAATCCTAATTTTGTCTCCTGATGATTAGGGTTTGAAGAGAGCTCTCTTCAGTTCACTCATGGGTGGTGGTGGGGTTCAATTAGCTGCCGACTCATTCATCCAAATACTGAGTAGAGAATGCATAATACCCAGTAAATGAGTGAATGATGCGGGAGACAAATTGAATCTTAAGCTTCCTGTACTTGGACTGAAGGGAGCTCC	270
miR319a	ppt-miR319a,ppt-miR319b,sly-miR319a	CTTGGACTGAAGGGAGCTCC	GGGAGATAATTTCCATTCTTCTCCCTCCGTGCTTGGACTGAAGGGAGCTCCCTCTTTCAATCGACACTTCTTGCATGATCATTCTTGTGAATCTTTTGTCCCAAGAACTCTTCCTCGACCAGTTTACTAACTTTATCTGTATAAACTTTACGACATTGTCATTAATTACTTGAATCTTTTCTTCTATACTTAAAACTTCATAACATTACATTTCTCCTTCTTAAAATTAATTTCAGGCTCATGACATTGCGCAACCATCTAGCCATGCGCTGTTGGGAAATGGCCCGTTTTGTATGTGGC	51
miR319a_1	ath-miR319a,ath-miR319b,vvi-miR319b,vvi-miR319c,vvi-miR319f,aqc-miR319,rco-miR319a,rco-miR319b,rco-miR319c,aly-miR319a-3p,aly-miR319b-3p,tae-miR319,gma-miR319h,gma-miR319j,gma-miR319k,gma-miR319m,aau-miR319,amg-miR319,vun-miR319a,cca-miR319,lus-miR319a,nta-miR319a,nta-miR319b,hbr-miR319,mdm-miR319a,mdm-miR319b-3p,mes-miR319a,mes-miR319b,mes-miR319c,mes-miR319d,mes-miR319e,mtr-miR319d-3p,stu-miR31…	TTGGACTGAAGGGAGCTCCCT	GATCAAGCGAGAAGGAAAGATTTTCATTGTCTTTCATCAATGTGTGGAATAGTGAGTGGAGTAGTTAAATTCATGAACTATGTTGAGAATGGTGCGAGGGAGCTTCCTTCAGCCCATCCATGGATGAGACAAGAGGTCTGAATTAGCTGCCGACTCATTCATTCAACCACTCAGTAGAAAGGAAACCGTGCTGGCTGGCTACTGTGATTGTGTGAATGATGCGGGAGATAATTTCCATTCTTCTCCCTCCGTGCTTGGACTGAAGGGAGCTCCCT	275
miR319b-5p_2	mdm-miR319b-5p,mdm-miR319e,mdm-miR319f,mdm-miR319g	GAGCTTTCTTCAGTCCACTC	TGTTACCCGCACTCTATTGAACAATATAAGTGAGCTTTCTTCAGTCCACTCATGGATGGGTGAAGGATTTGAAATTAGCTTCCGACTCATTCATCCAAATGCAGTAGAACGGAGTTGTACATGCTACTGTGAATGCATGAATGATGCGGGAGATGAATTTCATCCTTTCCTTCTCTATGCTTGGACTGAAGGGAGCTCCCTTTTATTGTTTTCTTCCTAAAGTTGATCATAGTTCTTGCATTCAGAGGACAATATGCAGCTGGGATTGAATTATTGTAACCCTTCGAAGTTATTGCTTAG	51
miR319c_2	ppt-miR319c,ppt-miR319e,csi-miR159c-3p	CTTGGACTGAAGGGAGCTCCC	GATCAAGCGAGAAGGAAAGATTTTCATTGTCTTTCATCAATGTGTGGAATAGTGAGTGGAGTAGTTAAATTCATGAACTATGTTGAGAATGGTGCGAGGGAGCTTCCTTCAGCCCATCCATGGATGAGACAAGAGGTCTGAATTAGCTGCCGACTCATTCATTCAACCACTCAGTAGAAAGGAAACCGTGCTGGCTGGCTACTGTGATTGTGTGAATGATGCGGGAGATAATTTCCATTCTTCTCCCTCCGTGCTTGGACTGAAGGGAGCTCCC	274
miR390.1	atr-miR390.1	TAAAGCTCAGGAGGGATAGCG	CGTTCTTCTTCCTTCTTCATTTTCGTTTGCTTAGAGCATGGGAGGATCTGTAAAGCTCAGGAGGGATAGCGCCATGGGCAACTTTAACGGCGGAAATTGTGGTGGTGCCTGGCAAGGGTCCTCCTTGGTGTCTTTAATGGCGCTATCTATCCTGAGTTTCATGGGTTCTTCTTGCTATATATGTCTGTGTGCCGGTTTCGGTACTCTCAAGCGTGTTTTTTTT	71
miR390e	gma-miR390e,csi-miR390b-5p	AGCTCAGGAGGGATAGCGCC	CGTTCTTCTTCCTTCTTCATTTTCGTTTGCTTAGAGCATGGGAGGATCTGTAAAGCTCAGGAGGGATAGCGCCATGGGCAACTTTAACGGCGGAAATTGTGGTGGTGCCTGGCAAGGGTCCTCCTTGGTGTCTTTAATGGCGCTATCTATCCTGAGTTTCATGGGTTCTTCTTGCTATATATGTCTGTGTGCCGGTTTCGGTACTCTCAAGCGTGTTTTTTTT	73
miR394a_1	ath-miR394a,ath-miR394b-5p,osa-miR394,sbi-miR394a,zma-miR394a-5p,zma-miR394b-5p,ptc-miR394a-5p,ptc-miR394b-5p,vvi-miR394b,sbi-miR394b,ghr-miR394b,ghr-miR394a,aly-miR394a-5p,aly-miR394b-5p,ahy-miR394,gma-miR394b-5p,gma-miR394a-5p,csi-miR394a,tcc-miR394a,tcc-miR394b,gma-miR394c-5p,bdi-miR394,ssl-miR394,gma-miR394d,gma-miR394e,gma-miR394f,bna-miR394a,bna-miR394b,mes-miR394a,cca-miR394,lus-miR394a,lu…	TTGGCATTCTGTCCACCTCC	GGGTTTAACAAAGGGTTTCCTACAGAGTTTTTTGGCATTCTGTCCACCTCCAATCAGAAAGAAAAAGCAAGCCAATAACAATTAAGAGCACTCTCCTATGGAGGTGGGCATACTGCCAACTGAACTCTGTTGGTGTCTCTCTGTAAAACCCTCGTGATGTATGAATATGATCTCCATGCCCAAACACGCTATCCATGTTTTCCTTGCTTGTTCTTTCGCGTGGAGATCGAACTCAGTCAGTTACCCAAGGAGTAAAGACCCAGCCGCGTACGTTCTCCATGATTATGAGCTTTACCCTTC	51
miR396b	vvi-miR396b	TTCCACAGCTTTCTTGAACT	TTTGTTGTTTTAGCAAAGTCCAGCCTTGCTTTTCCACAGCTTTCTTGAACTTCACCAACTGAGTTCTTCTGTTCCGGAAGTTCAAGAAAGCTGTGGGAAGACATGGCGATTCTGGACTTTAATTGTCAGTGGGCGTGCATAATTCAGGCCAATCATGCCAGAAGCTTTTGCGAGGGCTTGGGAGGCTTCGAATTCCCCATCATTCTCAGGGGGAAAAGAGAATTTCTTTCCGCAGCTTTCTTTTCTTTTCTTTTCTTCTCTGTCTGTGTAGATCGGCTGCGGAAGCTCAAGAAAGCTGTG	51
miR396b-5p	ath-miR396b-5p,osa-miR396c-5p,sbi-miR396c,gma-miR396b-5p,ptc-miR396c,ptc-miR396d,ptc-miR396e-5p,mtr-miR396a-5p,bna-miR396a,pta-miR396,gma-miR396c,aqc-miR396b,zma-miR396e-5p,zma-miR396f-5p,ccl-miR396,rco-miR396,aly-miR396b-5p,bgy-miR396b,bcy-miR396b,tcc-miR396c,tcc-miR396e,bdi-miR396e-5p,gma-miR396k-5p,cca-miR396a-5p,lus-miR396b,nta-miR396b,nta-miR396c,mdm-miR396c,mdm-miR396d,mdm-miR396e,cme-miR39…	TTCCACAGCTTTCTTGAACTT	TTGTTGTTTTAGCAAAGTCCAGCCTTGCTTTTCCACAGCTTTCTTGAACTTCACCAACTGAGTTCTTCTGTTCCGGAAGTTCAAGAAAGCTGTGGGAAGACATGGCGATTCTGGACTTTAATTGTCAGTGGGCGTGCATAATTCAGGCCAATCATGCCAGAAGCTTTTGCGAGGGCTTGGGAGGCTTCGAATTCCCCATCATTCTCAGGGGGAAAAGAGAATTTCTTTCCGCAGCTTTCTTTTCTTTTCTTTTCTTCTCTGTCTGTGTAGATCGGCTGCGGAAGCTCAAGAAAGCTGTGG	51
miR396c_3	zma-miR396c,zma-miR396d,sbi-miR396e	TTCCACAGGCTTTCTTGAACTG	AGAATGAACTTTATAACCAGCAGCAACATAGTGAAGGAGGTCGTGGTTTTCTCAAATCAACCAGCAGTGCTGAAAAGCTTTGTGCATGGCTTGGATTTGCTGCCTATACCAGTAGGAAAGGACTCCTCTATTTCTTGCTTGGACTTCTGACTCTGGGAAATTGATTTAACTACTTGTACAATATCCTCTCCTGTGGGTTTAACGCCAATGCATAAGGAGTGAGCATTTCCTCAAGCTGTGTCGACAGCAAAGCCATCCGCCAATAGTTCTCGGTTGATTTCCACAGGCTTTCTTGAACTG	300
miR396e-5p_1	osa-miR396e-5p,far-miR396,bdi-miR396a-5p,bdi-miR396b-5p,ata-miR396a-5p,ata-miR396d-5p,ata-miR396b-5p	TCCACAGGCTTTCTTGAACTG	GGATCCACCAATGGAGGACGCAAGGAAATTTCCACAGGCTTTCTTGAACTGCTCCGTTGATCTCCTTCAACGCAAAATCCGTTGGATGCCAGAATTGGAAATGAACAGGGCTGCGGGACGACGGCTGGTCGTCGGAGGGTGGGAAACAACGTCGGATAGTTGGTCGGATCGAGATCCCCCCCCCCCTCCTCAGGAACAAGCGGTCGATCGAGTGTCTCGATCATTTTGAAACCCTAAACAATTTCCTTCAATTCCTGGAGAGCGAGCAACAGGAGACTACAAATTAAAACAATTAGAATA	51
miR396g	osa-miR396g,osa-miR396h,osa-miR396d	TCCACAGGCTTTCTTGAACGG	CCGCCGCCAACAATGGAGGATGTGGGGATTTCCACAGGCTTTCTTGAACGGTTCCGGCCACGGTGCATGTGGCGCTCGCAGTACTTCTGGCCGGCGACCACATCCCTGGAACACCGCCACTTCTTGCCGTCTGTTCTTCGGCACCGGCCGGGCTCCGGATCCATGGCCGCTCTTCCCCAATACCCTGATTGCAGTAAAGCTGGATGACAATGCGAGTAGGGTTGAAGAGGGGGATGGAGATAGTAAGGAGAAAGAGGAGAAGAGGTGTTGAGAAGGCTTTTCTTGACAAGGTGAAGAAGT	51
miR399a_3	ath-miR399a,mtr-miR399c,mtr-miR399h,mtr-miR399i,ghr-miR399d,aly-miR399f-3p,cca-miR399,gma-miR399j,gma-miR399k	TGCCAAAGGAGATTTGCCCTG	GGGGTCCCCTTTCAGAAGCCAAATTGGAATTGCCAAAGGAGATTTGCCCTGAATGAATACCACAGTTTCATTCAGATCGTCAATTGCCAAAGGACAAAGATTTGCCTCGTGTGAACAACCAACCCAAGGAAAGCCAGGCGGAAGTCCAAGCCAACCCAACAGAGGGACCAAACTAAACAATATCCTGTTGCTTGACCAGCAGAAATTCACTACCATAAACCAACAACTATTGTCCAAGAGTCGAGACAGCTGCTGTACTCACTTTGAGAGATAAATGGAACCATTTGCGGCTTATCAGGA	51
miR5141	rgl-miR5141	AGACCCGACGCGACTGACAGATAA	GTCTAATGGCATTCGATCACAGAATCCATTGACAGCTGCATAAATGACTATAATTTGTTTTTCAATTGGAAGTGGTGCATATTGTGGTTGTTTCAGTACTTCTGTAAGCCTTGCACCTCTATTGAGTAATGCCTGAGTCGCAGCATCAAGGTCTGACCCAAATTGAGCAAAGGCGGCCACTTCGCGATATTGTGCCAATTCCAGTTTTAAACTACCGCAGACTTGTTTCATAGTTTTCAACTGAGCGGCAGACCCGACGCGACTGACAGATAAGCCGACGTTAATAGCAGGTCTAATTCC	273
miR530a_2	tcc-miR530a	TGCATTTGCACCTGCACCTC	GCGCTTGCCCTTGAGGTGCCCCTGATTTATCTGCATTTGCACCTGCACCTCTGTAAATCATCTCTAGGGTTTTGTTCTCTTGTCATCTTCACGCCTACTTGCAAGCATTGTTATGGTACAAAAACCCTAGATGACATAGCTAGACACTGGGGTTCATCTCAAGAGTTTTGTTCTCTTGTCATCTTCACGCCTAATTGCAGGCATTATTATGGTACAAAAACCCTAGATGACATAGCTAGACACTGGGGTGCAGGTGCCAATGCAGACAAAAGTGGCATCTTGCTTTTCTCTCTCTCTCTC	51
miR8155	cpa-miR8155	TAACCTGGCTCTGATACCA	CTTCCACTCTTTTAGTTTTAAGTATTTATTAGTAGCGAGCAGCATGACTTTTTGTGAGCTGCATGGTCTGGATGACTGGATATTGAGTTGTTTACTTTTAGTTTCTTACCTGAAGTCAGCATTACATAGTTGTGCTCTCTCGTGTTGTATTTCCTCATTTATGTATTGTTGACCTAGATAATCAGTACAGACTCAGAGAATTGCATTTGATACACGCATGTTACAGTCTCGGGTAGAACTCACCCTCAAAAGCTAGCTGTTAAGGGAAGGGTGCCCAAGGATAACCTGGCTCTGATACCA	300
miR828a_1	vvi-miR828a,ssl-miR828,gma-miR828a,gma-miR828b,ppe-miR828-5p,ptc-miR828a,ptc-miR828b-5p,mdm-miR828a,mdm-miR828b,cme-miR828,mes-miR828a,mes-miR828b	TCTTGCTCAAATGAGTATTCCA	GTATGATGATCATTCATGGCTTCTTGTAATGTTTCTTGCTCAAATGAGTATTCCAATCAGCGGCAGCCCTTTCAAAATTTCATCCATGACATGCTGCTGCTGCTGCTGTTTCTGAGATGCTCATTTGTGCAAGCAATGATAAAACTTGAGGCCGCTTATTGGATTAATTCTGGGTTATATTGTCGTGTCCCTTTTTTTCTAGTAAGTAATTGTGTTGTATTTTTACTAATTGATAGTCCTTTTTTGACTAAATATGGGACGCAGGAAGGATGTTCCGTTCCTATCAAAAAG	55
miR845	bdi-miR845	TGCTCTGATACCAATTGTTGG	TATATTATGTGTTCAACTACCTAAGAAGTCTGCTCTGATACCAATTGTTGGTCCCTTAGGGTATGGCCACTCAAGAGGGGGGGTGAATTGAGTGCTCTTAAAATTTATTCATTTAATTCCCAACAACAATTGCGATTACTGAGTTTTGAATATTAAGCCCACTGCAATAATAAATAGAATAAAAATGGACAATGGAGAATACGACGATATATAGTGGTTCAGTGTCGATACACACACCTACTCCACTCTCCCAAGGTCTTAACCACCCTTGGGGTTCCAGTAACTCAAACACCAAGGTTT	51
novel miRNA
miRNA id	Chromosome	Sequence(mature)	Sequence(star)	Start	End	Sequence(precursor)
novel_mir1	CL10203.Contig5_All	GTGGATTGGACATTTAGTTTGC	AGCAAACAGTAAACATTCACAGC	6916	7097	GGCTGCCATTTGTGTGGATTGGACATTTAGTTTGCTATCAATCCTGGGCCCTAAGGCCTATGATAGATTAACCCACATCATAGCCTTGGGCTTAGTTAGGGAGAAAAAACCAACAAATCTCCACCTTAATCCCTAACTAAGCCAGCAAGCAAACAGTAAACATTCACAGCAGATAAAAGCA
novel_mir2	CL10203.Contig6_All	ATCCAGGTCTTAGGCATTGGGAGGCTGTG	CCCTATCTAAAGACCAATCACCTGCT	24771	24974	AGCCATTTCACCCTATCTAAAGACCAATCACCTGCTAATGAGGAAGAAGAAGCATACATGAGTAAAATTCCATATTCTAATGTGATAGGGTCTATAATGTATTTGATGGTATGCACTAGACCAGACCTAGCTCATGCAATTAGCACCCTTAGTAGGTTTATGTCAAATCCAGGTCTTAGGCATTGGGAGGCTGTGAAATGGTT
novel_mir3	CL10210.Contig1_All	AATTAGCTGCCGACTCATTCATCCAAA	AGTGAATGATGCGGGAGACAAATTG	69	241	GAAGAGAGCTCTCTTCAGTTCACTCATGGGTGGTGGTGGGGTTCAATTAGCTGCCGACTCATTCATCCAAATACTGAGTAGAGAATGCATAATACCCAGTAAATGAGTGAATGATGCGGGAGACAAATTGAATCTTAAGCTTCCTGTACTTGGACTGAAGGGAGCTCCCTTT
novel_mir4	CL10225.Contig1_All	GACGGTCAATCTCCGGCCGCCGTCCTGG	TGGAGGGAGGCGTGGGCCAGATCCAGGTC	738	952	CGGCAAGTGGGACGATCTCAACCGCCGATTCCTCGTCTCTTTCATGGAGGGAGGCGTGGGCCAGATCCAGGTCCCCGACGACGGTCAATCTCCGGCCGCCGTCCTGGAGGAGGTGCCGGTCATCAGAGACGCCGATTTGGCTGGAAACGCGTCGCTGGGCATTGTGATTGACCGGCCGAGGAATCGGCTGCTGGTGGCGGTCGCTGACTTGTTT
novel_mir5	CL10543.Contig5_All	GTGTTGGATTTCAAAAGCCATTCAAATAT	ATCTTTGAGTCTTTGGAGTCCATGGCTTAG	3521	3658	AGTGTTATTTGAAAGAAGTTTGGGGTTTTAGCTTGGATTCCAAAAGTTTAATTCATTCTAGTGTTGGATTTCAAAAGCCATTCAAATATATCTTTGAGTCTTTGGAGTCCATGGCTTAGATTGTGACAAGTGACATA
novel_mir6	CL10789.Contig2_All	GGTCGGCTAAGGCGAGAGCGG	CGCTCTCACCTTGGCCGACAGA	176	424	TGTGGGTCGGTGGGTTGGTCGGCTAAGGCGAGAGCGGTAATAGGTGGGTCAGCCAACGACGTAAGGAATGAGGGAGAGGTCAGTTATCAACACACGAAAGAGGAACCTCTGTTGGTCATCGGCTTGAGAAAGCTTCGTCAGTCGGTCATCGTCCTCCCACCTCCAACCTCTGTTTCCTCCATCCTTACGTTGCCAGCCGACCCACCTATCACCGCTCTCACCTTGGCCGACAGACCCACCAACCCATT
novel_mir7	CL10807.Contig6_All	TAACCCACATAGAAGTCTAGAATT	TCTAGACAAACTATCTGTTGGGATG	3088	3229	CCGACAGCCAGCGTAAAACCTAGTCGGATCCAAATATGAATTCTAGACAAACTATCTGTTGGGATGTAACCCACATAGAAGTCTAGAATTCATGTAGCCAACCCCACATAGTGGGATAACGGCTGGATATGTTGTTGTTGT
novel_mir8	CL11045.Contig1_All	GCGTCTCGCCACCTGACTGTTCCGGCT	CGGCGGGGGTGGCAAAATGGTG	58	236	GCCTCCGATGACTGCTCAACCAGCACTTGACGGTCGGCGGGGGTGGCAAAATGGTGAATCATGCGTCTCGCCACCTGACTGTTCCGGCTGAGATCGTTTTCCTTCACTCCCCCAATCAGGAACATGGTCTGGATAGTGTGGGGGAGACTCGGGGGCTGGCATGAGCTATCTCGGAGGA
novel_mir9	CL137.Contig5_All	CGGTGCTACAGCGGTATGCATTCC	ATGCATTCCGCTGTAAGACCGCTAGCCTTC	170	419	CAGAAAGCAATTCCTAAAGCGGTGCTACAGCGGTATGCATTCCGCTGTAGGACCGTGAGCTCCAGAAACCAAACCTTATAGCGGTGCTACAGCGGTATGCATTCCGCTGTAGGACCGTGAGCTCCAGAAACCAAACCTTATAGCGGTGCTACAGCGGTATGCATTCCGCTGTAAGACCGCTAGCCTTCTTCTTTAGCCTCTTGCTTTATCATCTTCAACTTCTTGCTCTCGATACTCTTTTGCTTTCTT
novel_mir10	CL1570.Contig4_All	GTGCCGTAAACACTGTCGCCGGCGTC	GAAGCAGCTCTGGACAGTGTCTTCCTGAGC	512	722	CTGAGTAGCCGGAAAGTGAGAGCAGTGCCGTAAACACTGTCGCCGGCGTCACCGAGCCGTTGATGATGCCAGGTCCGGTGCATGCGCTGCAATGCTGCCTCGATCTCGCTCTCGAAATGGTAAGCCACGCCCAAGCGTTGGATGGCATCGATCAAGTCGGCAGAAGCAGCTCTGGACAGTGTCTTCCTGAGCTCATCTCTCAGCTGCTCG
novel_mir11	CL1570.Contig6_All	TTCTGCCGACTTGATCGATGCCATCCA	ACCTGGCATCATCAACGGCTCGGTGACGC	120	424	CTTCTTCCCAAGTTCTGGACGCGAAGGCACAGCAGCAACACGAGCAGCTGAGAGATGAGCTCAGGAAGACACTGTCCAGAGCTGCTTCTGCCGACTTGATCGATGCCATCCAACGCCTGGGCGTGGCTTACCATTTCGAGAGCGAGATCGAGGCAGCATTGCAGCGCATGCACCGGACCTGGCATCATCAACGGCTCGGTGACGCCGGCGACAGTGTTTACGGCACTGCTCTCACTTTCCGGCTACTCAGACAACACGGGTTTCCTGTGTCTTCTGATGTGTTCAAGGAACTGAAGGGAAGAGA
novel_mir12	CL1600.Contig4_All	CCGGCTGTTCTTGGATTTGCAA	TGCCATTCAAGAGCCGGTTCTTTT	12	263	CTGCCATTCAAGAGCCGGTTCTTTTCCCTGGACAGAGCTACACCCTTTTGTTGTTAAATCAATCTGGGAGAGATTTTTTAAATAAAGAAGGTAGGCATATCTTTCCTTGGCACAAGTCCACTCTGGTCATAGATGTGAGTAAGGGATGAGTCTTGGGTATTCCTTTGGCTGTTGGAATTTTGGACCTGTGCTGAGTCACTACTGCCTAGAAAGTCTTCCAGCTTCAAAGCCGGCTGTTCTTGGATTTGCAA
novel_mir13	CL1727.Contig2_All	TCAAAGGATCCTGGGGTGGTGTCC	CACTCGCAGCCCCGCCACTTGAGCC	211	460	TAGCCCCAAGAGTGTCACGTCAGCACTATCCTCGGAATCGACGTCACCTAGGCATTAATGCTACCGCTCAAAGGATCCTGGGGTGGTGTCCACTCGCAGCCCCGCCACTTGAGCCATCAACCGGGGTGGTGTCCACTCGCAGCCCCGCCACTTGGGTCCCGTAGGGTGAAGTCCGTCTCAGCCCCGTCCCAAGTGGGTCACCAAGCATTAATCCTAGGTACGCATCCCGAGTGCTGTTACTCTGGGCTT
novel_mir14	CL1727.Contig2_All	TTGCTTCCGCTGATGTGATTGATG	GTTGGTATCAGAGCGAACTAGCAAA	949	1155	CTTGCTTCCGCTGATGTGATTGATGATACCTGTCTTAGTTATTTATTGAATGTTGTTATACTAAGAAGGTACGATCGAGATTGTCGGGAAATAATGGCTATCGAGGGATTTATGTGATGTTTGATTTAATTTTTCTCGAAATCTCGAATTAACGCACGCTTGGGAAAAGTGGGGCGTTACAGTTGGTATCAGAGCGAACTAGCAAA
novel_mir15	CL1904.Contig3_All	GCTTGGCCGATCGTATCACGATGC	CGTCGTGATGCGTTGGGCCTCGCGCG	948	1326	ACGGCGTCGTGATGCGTTGGGCCTCGCGCGGGCGTTTTCAAAAAAATTGGCCCGTCGTATCTAGACTTTGGAAGGGATGCCGCAGGACGTGCCAAAGGTTGCTGTCGGTTGCTTGAGGCCGTGTATAGGTTGAACGGACGGAGTCGTGATGCGTTGGGCATCGAGTGGGCATTTTCAAAAAAAATTAGCCCGTCGTGTCACGACTTTGGAAGGGATGCCGCAGGACGTGCCAAAGGTTGCTGTCGGTTGCTTGAGGTCGTGTATAGGTTGAACGGACGGAGTCGTGATGCGTCGGGCATCGAGTGGGCGTTTTCAAAAAAAAATCGGAATTGTTGCCTAGCATGTGCCGGTGCTTGGCCGATCGTATCACGATGCCGA
novel_mir16	CL194.Contig33_All	ATCACTTTGTAAGGAATTGAAGTTTAG	TAAACTTCAATTCCTTGCAAAGTGATCACA	206	603	CGGGTAAATCACACTAAAAATCACAAAACTTTAGCCTCTTTTTCAATTTGATCACTAAACTTCAATTCCTTGCAAAGTGATCACAAAATTTTAAAATGTTTTACAATGTGGTAACTAAAATGATTTTTGAATAATTTTTTGTCAAAATTGCTGATGTGGCAATAGCCACATCATCGCCATGTTAGCGCCACATTATCGTCACGTCAGCAATTTTGGCCACGTCAGCGTCACATCATTGCCACGTCAGCAATTTTGACCAGAAATTGTTCAAAAATCACTTTAGTGATCATATTACAAAATATTTTAAAGTTTTGTGATCACTTTGTAAGGAATTGAAGTTTAGTGATCAAATTAAAAAAGAGACCAAAATTTTGTGACTTTTAGTGTGATTTACCCA
novel_mir17	CL1992.Contig4_All	TATTTGTACGGATATGGTAGAGGGGC	CCTTTACCATTCTGTATAAATGGACTATT	5366	5537	ATGATCATAGAGTAGAAGGCCCCTTTACCATTCTGTATAAATGGACTATTCTATTTGTACGGATATGGTAGAGGGGCGCATTCAATCCCTTTTTTATTAGTTTTCATTTCTTCTATTCAGCGCGGGGTAGAGCAGTTTGGTAGCTCGCAAGGCTCATAACCTTGAGGTCAC
novel_mir18	CL2151.Contig3_All	TAAGAGGAAAATCCGTCGACTTTA	AAAGACCAGTTGATTCCTTAACTA	794	882	TATAGTAAGAGGAAAATCCGTCGACTTTAAAAATCGTGAGGGTTCAAGTCCCTCTATCCCCAAAAGACCAGTTGATTCCTTAACTATT
novel_mir19	CL2247.Contig2_All	AAGAGATTGGGGACGTATGTCATGGTTCT	CGTACTCTCAATCAATTGTTTTCC	192	313	TACTTATTCAAAGTAGCAAGGAATTGGGAAGAGATTGGGGACGTATGTCATGGTTCTAGAAGACGTACTCTCAATCAATTGTTTTCCATAACGGTAACGTTAACTTGTTATTGAAGTGGTT
novel_mir20	CL2339.Contig3_All	GGCACATAGAGCTAGTGGAGTATTTGA	AATGCTCCACTAGCTCCATGTGCCCTC	4770	5035	ACCTTCAAGTGCTCCACTAGCTTCATGTGCTCCACTGCCTTCAAATGCTCCACTAGCTCCATGTGCCCTCATTTCTCATCTCTTTCTTTTCTTTTCTTCTTTTTTTTTTTATATATATGGGGCTAGACCCTAACAGTTTTCCTTTTTTTTTATATTTATGGGGCTTGACTCTAACAATTTGAAAAAAAGAAAGAGATGAGAAATGGGGGCACATAGAGCTAGTGGAGTATTTGAAGCACATGGAGCTAGTGGAGCATTTGAAGGC
novel_mir21	CL2421.Contig6_All	ATTATCTAGGTTGCCTAATCAGTCTTTCG	GAGAGAGCTTACTTAGTTGAGTGCC	72	230	AGAGAGAGCTTACTTAGTTGAGTGCCACTAGGCCACGTGGGTGGATCTCCTTAGTTTTGAGTTGCACTATGCGTGGTACACTAGAGACTATCGCAAACTGAAATTTCTTGTGAATCCTAGTGAAGAAGCATTATCTAGGTTGCCTAATCAGTCTTTCG
novel_mir22	CL258.Contig129_All	TTATAAAACACCGGCAAAACGGTGAGTGCC	CTCACCGTTTTGCTGATGTTTTATAAAGTA	379	565	ATTTCTGTAAAGCAATCTTGAAGGATCTATTTTATAAAACACCGGCAAAACGGTGAGTGCCAGAAGATGAAGCGTTTTGCCACTCACCGTTTTGCTGATGTTTTATAAAGTAGATCGCTCGAATTTACGAAAACAAAGAGGGAGCGTTGGAGAGCATTCGCCAAACACGAGAGAGATTCCAGGGAA
novel_mir23	CL258.Contig207_All	ATCTACTTTATAGAACACCGGCAAAACGGT	CCGTTTTGCCGGTGTTCAATAAAGTAGATC	514	610	AGGGATCTACTTTATAGAACACCGGCAAAACGGTGAGTGCTTCACTCACCGTTTTGCCACTCACCGTTTTGCCGGTGTTCAATAAAGTAGATCCCG
novel_mir24	CL264.Contig29_All	ATTCTAGCCCTACCATGACATACGAAT	CATATGTGAGAATGATTGGGAGAGAATTTA	236	555	AAGACATTTCAATGGATTGTGGAAGTCTCGAGTAAACGTTTAGTTTCCAAATCAAGGGTGAAATTTTGAGTTATGATAGTTAAGGGACGCAAACGTCATTTAGTTTCATGGTTTGGGAACCAAAATGAAAAGCTTGGATAGTCTAAATTCTAGCCCTACCATGACATACGAATTTTTAGAATACTCTTGAGGATTATTTATATGGATATGAATAAATTATTTGATATGATTTAAATCTTTTAAGTTATAAGAGATAAGGTAAGATTTAAATTCATATGTGAGAATGATTGGGAGAGAATTTATCCTAAGGAAATGTCTC
novel_mir25	CL264.Contig90_All	CACAATGACACGCCAACGGCGCA	GCCCCAGTGATGCCATTGTTGC	942	1210	ATGTTAGTGGCAAAGGCGCACGGTCTTCAAATAGAGCCACCACCGGGATTCTTGTATATGAGAATGCCAATTTATCAAAAGCCCCAGTGATGCCATTGTTGCCAAAGCACAATGACACGCCAACGGCGCATTGGTTCTATTCTGGCCTAACCTCACTTGTGAATGCACCTCATTGGACTCCAGTCCCGGAAAAAGTCGATGTGAGGATGTTCATCGCAACAGGCCTAGGCATTGTCCCTTGTGAAAGACCTGGCGCTTGCACTGGCAC
novel_mir26	CL264.Contig98_All	TATGATGTCATGGCATATGTCATAAC	ATGATGTCATGGCTTATGTCA	876	945	ATAGGTTAGTATGATGTCATGGCATATGTCATAACTTAGCATGATGTCATGGCTTATGTCATAACTTAA
novel_mir27	CL281.Contig8_All	GCTTTACTTCGGAGCGGGAGTACTCGA	GAAAGGCAAGGAACGACCGTGTAAAGGTT	369	449	TATAGATCGGGAAACGCTTTACTTCGGAGCGGGAGTACTCGAAAGGCAAGGAACGACCGTGTAAAGGTTTTCGGTCTATT
novel_mir28	CL2916.Contig2_All	TCTTTCCCTCGTGGAGTTGCGGAGAGTGGG	ATTCTCATGAAATCCCACACCATCAGAAGC	629	826	ATGGTTGTGAATTTAAGCAACCTGGGGGAATTGGCTTCTTTCCCTCGTGGAGTTGCGGAGAGTGGGAAAAACAGCATGGTCACCGTCACAAAAGGCGTACATGCTTATGGCAGTAGGCAGCCCAGTCCATTTCCAGATGACCCCATTCTCATGAAATCCCACACCATCAGAAGCACCAACCCAGGCAACACAGCCAA
novel_mir29	CL2916.Contig5_All	GCCCGGGCTTGATATTAATTAAT	TGGTTGGCTGTGTTGCCTGGGTTGG	68	317	CTTCCATACATCGGTGAATTAAGCAGCAGCCCGGGCTTGATATTAATTAATAACTAAGAGTCTAACACTGGAGAGAGAGAGAGAGAGAAGGAAAGCAAGGGTTTGTCTTGCTCACTGCCCTTGCCATATTGCCGACGGTGTGGCTGAGGAGCTTGGCCCTGCTGGCTTACCTCTCTGCTGAATGGGTGTTGGCCTATGTGGTTCTGGTTGGCTGTGTTGCCTGGGTTGGTGCTGCTGATGGTGTGGGAT
novel_mir30	CL314.Contig3_All	CATCGGTGGCCATAGAAAAGGAAAAAG	TTCTCTCTTTCCATGGCCACCGATGTA	795	1013	ATGCTGCTCTCTTTTTTCTCTCTTTCCATGGCCACCGATGTAACTTTTGTTACCTTTGCCTTGCCACCTCGTCGACTGCGGCTGCATCCTCCCTCCATCGAGGATGTAGTGGCAGTCGACAAGATGATGACAGCGAGACAACAACGGCGAGGCGGCAAGGCGAAGGCAATAGCAGTTGCATCGGTGGCCATAGAAAAGGAAAAAGGAGAGAGTAGCGG
novel_mir31	CL3150.Contig4_All	GGTCATGAATAATTCTTCAC	ATGATCATGGCTCAAAACAAG	644	945	TTCCTCAAGGCCTCATCTGGTTGATTTTTCCCCTCAAGAAGGCGCCACCACCAAACCAGACAAAGATTACTACTGCAGGAGTGGAGGTGGGATGAAAGAGGGGCCTGGTTCTTCAACGGAAGGTGCTTGGCAGCTGACACCATTGGTCATGAATAATTCTTCACTGGCCCATCTGAAAGGGAGGGCTTGGTCTGATTCACAGAATGGGTACCCTTTCTTGCAGCTCCAAGGGTTCAGTGATGATCATGGCTCAAAACAAGAGCAAGAGCAGCATTTCAGTCAACTGGGTGGTGGTGAGGAT
novel_mir32	CL344.Contig4_All	CTTGCTGACTGCCATAGGACCATCGAGC	CGAGATTGGCCGTCATACAATGGAGGAA	778	1065	ATCTGACTCCGAAGGCCTTAGAGTCTTGCTATTGCCAGGGCTTAGTTCAGAGTATTGTTGCTCAGAACGAGCTTCAGAGGCGAATGGCGAGGAACTCTCGAAAAATACTTGAACTGGATAATGCCCTTGCTGACTGCCATAGGACCATCGAGCAGCGGGATGAGGATCTGAGGGCTCAACATCAACGAGTAGCAGAGCTAGAGACACGTCTCCAAGGGCTCGAGATTGGCCGTCATACAATGGAGGAAAAGTTGGGACAGTCTCAGGAGCGCATTCGGGAGCTAGAA
novel_mir33	CL3830.Contig1_All	TTCTACTTAATCCGCTGCCGCCGCTGAT	CGCGGTGGCGGCGTAAGAAGAAGA	6	151	TTTGTGTATTATTCTTCTACTTAATCCGCTGCCGCCGCTGATGCTCCCTGGTATCTGCATCGGCGGCGGCGGCGGTTGGTTTTTAGATGGAGATACCAGGGAGCACCGCCGCGGTGGCGGCGTAAGAAGAAGAATAATACATAGT
novel_mir34	CL3830.Contig2_All	TCCGCCGCCACAGCGTCCGATCAGCAGTTG	TGTGCATAAGGATACGTTGCGGCTTG	298	531	GCTGCTGCTGCTCCCTGGTATCTCCATCGGCGGCGGTTGGTTTTTAGATGGAAATACTAGGGAGCAGCTCCGGCGGCGGCGGCTAAGAAGAAGAATAATACACAATTCCCATCAAAATCAACCTCCTTCTCAACTGCCGCCGCTGCCTCCGCCTCCTCCGCCGCCACAGCGTCCGATCAGCAGTTGTGTGAATGTGCATAAGGATACGTTGCGGCTTGAGGTTGATGAGCAGA
novel_mir35	CL4015.Contig1_All	TAAGGTGAAAGGTGTGTGTTT	CACAACTTTCACCTTATCATG	351	612	GGGCTCTGATCACTGCCTAGGTCGAGCGGTGGGGACAGAAACACACAACTTTCACCTTATCATGAGAGAGACTGCCATCATCTTACAGGTTGTCACCATCTCCATGAGCCTACAAGTTGAGGGCATGATAAGGCTTCCCACCAACTTGAAGGCCTGTGAGGATGGTGACATCTTGTAGCATGATGGTGACCTCTGTTATGATAAGGTGAAAGGTGTGTGTTTCTTGCCCCCACCTCTCTACCAAGGCGGCGATGAGAGCCG
novel_mir36	CL428.Contig4_All	CCAAAAATAGAAAGTTCGAAACA	ACAATTGGGATTTTTTTGGAAAT	2224	2375	ATTCATGGAGATTCCGTAAATATTCCATTCCAAAAATAGAAAGTTCGAAACAATTGGGATTTTTTTGGAAATTGGACGCAGTTACTAATTCATGATCTGGCATGTACAGAATGAAAACTTCATTCTCGATTCTACGAGAATTTTTATGAAA
novel_mir37	CL4434.Contig4_All	AGTCTGACCAGCCGCAGTGTGGGA	TTGTGGGCAGTCAGTACTGGA	2108	2303	AGGGAGAAAGGGACGCCCCCAGGGCGTAGCACGGTTGGTTGTGGGATGGTAGAGTTGGTCCCAAGGAGCCAGGTTCGAGTCTGACCAGCCGCAGTGTGGGATTTTTGTTCCTTAGGAGTGGAGTTCTTGTGGGCAGTCAGTACTGGACCTCCCATTAACCATGATCGCCGTGTACCTGATTTACCTCCTCTCCCA
novel_mir38	CL45.Contig8_All	GGGCGTGAGGCGCGCCTCATGAAACT	TTGGTGAGGCTCTCGCCTTGCGCGCCTAG	190	327	CCTGGGCCGAGGCGAGGCGGTTTTGGTGAGGCTCTCGCCTTGCGCGCCTAGGCGCTGGGGCGTGAGGCGCGCCTCATGAAACTGCTTTTAATTTAAAACTTGGGCAGCTCAATTCCTCCCCTCTTCTTGGTTCCAGC
novel_mir39	CL4574.Contig7_All	TTTCAGGTTTTGAGTGGCCTCCAC	GAACTCTCTCGCCGCTACCTGGAATGGT	185	285	ACATCTTTCAGGTTTTGAGTGGCCTCCACGTACACAATCTAACGCATCCCACTGCTAGAACCCACCTCAGGAACTCTCTCGCCGCTACCTGGAATGGTGA
novel_mir40	CL4576.Contig2_All	TTCTTGTGGACTATGGCCGAGGATTTACAA	TTGGGGTACATATGTCTACAGTAAGAGTC	6	123	CGTGGGCATGTGGATGATTTCTTGTGGACTATGGCCGAGGATTTACAAGCATTTGAGATGTTCCCTTGGGGTACATATGTCTACAGTAAGAGTCAACATTACATCCGGTTGGCCACA
novel_mir41	CL5189.Contig2_All	GCCGAACGATTTTTGCTCGGAGGGAA	ATCTTCCGAGTGTTGTTTCAAGCTCT	97	266	AGGTGATCGGAGCTTCGCCGGAAAAATCAAATCTCGCCGGAGCCGAACGATTTTTGCTCGGAGGGAATCTTCCGAGTGTTGTTTCAAGCTCTAATTTGGCCAGGGTGATCGACTCAAGGTAAGCTATCTTCTGGTATAGTCAGTTTAATTTTTCGGTGAGCCGGCGCCA
novel_mir42	CL6213.Contig3_All	TTCCACAGCTTTCTTGAACTTC	GTTCAAGAAAGCTGTGGGAAGACAT	64	172	CAAAGTCCAGCCTTGCTTTTCCACAGCTTTCTTGAACTTCACCAACTGAGTTCTTCTGTTCCGGAAGTTCAAGAAAGCTGTGGGAAGACATGGCGATTCTGGACTTTA
novel_mir43	CL6228.Contig3_All	TTATCCACTGTCGGTCCCAAGCCCGGATA	GCATTTGCTTGGACGGATGTGGGTAAAGA	2428	2611	ATTTTATCCACTGTCGGTCCCAAGCCCGGATAAAGGAGGAGGGCGTAGGCGTAACCCTTCATAGCGACGCGCTACACTGCCCGCGTGTAGTATCAAGTGAGCTAGGCCCGCTGCATTGGCGCCCGGATGTAGTGACAAATGAGCAAGGGTCCCCGCATTTGCTTGGACGGATGTGGGTAAAGA
novel_mir44	CL6268.Contig2_All	TCGTTAGTGGTGCAATGGGAGACGCCGAGC	CCGGCGTCGTCATTGCACCACCGACGGCC	84	197	GGCATGGTCGTTAGTGGTGCAATGGGAGACGCCGAGCCCTCCACTCCACCCGCCGGCCGCCGCCAGGAACTGCTGGTGCCCGGCGTCGTCATTGCACCACCGACGGCCATGCG
novel_mir45	CL6369.Contig1_All	GGAAGGATTACAAGCCGCTGCATTCCTGGC	GGGTGCGCTTGGTGGCTTGCCCGCTCCAAG	7	288	TGAGGGCGTCAAGGTTGCGGGACAGGGGCTCGGCCCACTCAGGCAGGGCCAGACGGGTGCGCTTGGTGGCTTGCCCGCTCCAAGTTGGGAGTTGGGCCATGCGGCTTCGGTGAAGGCCGGGGCCGCTCGGCTCCTAGAGCGGAGGGCAATGCGTGAGGCTGGGTTCACAGAGCAGCGAACACCTCCCGCTCTCGACGGTGGAAGGATTACAAGCCGCTGCATTCCTGGCCCATGGTGCCTGGTGAGCCTGCCCATAATGAACTGCAACCTTTTTTCCTTTC
novel_mir46	CL86.Contig12_All	AACCCATTGATTCCCAAATTT	TTTGGGAATCATTGGCGTTGGAC	366	847	AGCAAAGGAGAAGTTGAAGCAATGCTTAATGTGAGGATATAAAATTGGATAGCACTTGAGTTAAGACAATTTCAGCACCAACCCATTGATTCCCAAATTTTAGCAGATAAGGTTAGTAACATTAATTTAGATTCAGATATGAGAGTTTGTTACTAAATGCAATTAGAGATGATGATAGTTCTAGTTTAAGCAATCCCCATACATGATATGTGAGATTCTAGTTTAAGCAACTACCATAAATCCAATTACAATTAATATACAAAACAACTAAATTAATCATCCGGATTTGGGTATGATAGCGTTTCCAGTTCTAGTAACTCTCATGCATGACATGAGAGTTCTAAGTTAGGCTTACGCTCCAATCCAAACCTAGTGATTTCTTAATTTAAAAATACACAC…
novel_mir47	CL86.Contig12_All	ATTTGGGAATCAATGGGTTGGTGCTGAAAT	GTGTCCAACGCCAATGATTCCCAAAGA	420	859	TCTTGGGTTAAGGCAAGGACAGTGTCCAACGCCAATGATTCCCAAAGAAAGCTACGCTTTAAAAGAGTAACATTAATTTAAATTTCACTATGAGTGTGTATTTTTAAATTAAGAAATCACTAGGTTTGGATTGGAGCGTAAGCCTAACTTAGAACTCTCATGTCATGCATGAGAGTTACTAGAACTGGAAACGCTATCATACCCAAATCCGGATGATTAATTTAGTTGTTTTGTATATTAATTGTAATTGGATTTATGGTAGTTGCTTAAACTAGAATCTCACATATCATGTATGGGGATTGCTTAAACTAGAACTATCATCATCTCTAATTGCATTTAGTAACAAACTCTCATATCTGAATCTAAATTAATGTTACTAACCTTATCTGCTAAAATTTG…
novel_mir48	CL86.Contig4_All	CTAGGTTTGGATTGGAGCGTAAGCCTAACT	ACGCTATCATACCCAAACCCGGAT	628	1060	AGGGTTAAGGCAAGGACAGTGTCCAACACCAATGATTCCCAAAGAAAGTTGCGCTTTAAATGAGTAACATTAATTTAAATTTCAGTATGAGTGTGTTTTAATTATTAGAAAATCACTAGGTTTGGATTGGAGCGTAAGCCTAACTTAGAACTCTCATGTCATGCATGAGAGTTACTAGAACTGGAAACGCTATCATACCCAAACCCGGATGATTAATTTAGTTGTTTTGTATATTAATTGTAATTGGATTTATGGTAGTTGCTTAAACTAGAATCTCACATATCATGTATGGGGATTGCTTAAATTAGAACTATCATCATCTCTAATTGCATTTAATAACAAACCCTCATATCTGAAATTAAATTAATGTTACTAACCTTGTCTATTAAAATTTGGGAA…
novel_mir49	CL86.Contig4_All	CTGCTAGTAACTCTTTCTCTATAGTGGT	ATTAAGAGTTTTGCTAGCATAGTA	5325	5563	AGAGGAGACGGGGTTTTGCATCTTGCTTTGTGAACAGATACTTCAAAGCAGCGTGATCAGTAAAAATGATCACTAGTGACCCTACGAGGTAAGATCGGAACTTTTCCAGGGCAAAGACAACTGCTAGTAACTCTTTCTCTATAGTGGTGTAATTCTTTTGTGCATCATTAAGAGTTTTGCTAGCATAGTATATTACATGAGGTTTCTTATCCTTCCTTTGCCCTAACACAGCTCCTCC
novel_mir50	CL8608.Contig3_All	GCTTCGAGTTCCATGTACTCCGTAGC	GCTGGGCAAACATGGATCTCATC	1213	1491	AGGAGGTGGGGGTAGCTGGTACTGGAGTAGCTGGGCAAACATGGATCTCATCTCCTCATGCTGGGTACGAAGGTCGGCTCTGAGAACATCTAGGCCCGCTTGGAACAAGTGGAATTGCCGATCTTGCTCCTCTCGATTTTCTTGTATCTGTGCTTGCATGGCCTCCAAGGTGGGGCCGAAGTTGACTCCTCCAGGCTGACGTCGGGGTGGTAGCCTCACTGCTGGTGGTGCTTCGAGTTCCATGTACTCCGTAGCTTCATCTTCTTCCTCGGCCTCTG
novel_mir51	Unigene10478_All	AATGCATACTGGTTGAGAGCC	CACGAACTGCCACAAGATGCTTGAT	0	186	TCTGCAAGAAGTGACCTAATGGGCCCTGCACGAATCTATCCAACAATGCATACTGGTTGAGAGCCTCACGAACTGCCACAAGATGCTTGATCCCACAATGAGTAGTGAGTCGCATTCCCTGCGGTATTACTCTGTGAGTGTGAATATAAGTAAATTCTCTAGTCTGTTGATAAGCCATCTGCAGGA
novel_mir52	Unigene10991_All	ACACCGAGGCTTGCTGGCATGCTT	ATGCCAGCATGCCTTGGTGCCC	80	268	GGAGGTGGTGGGGGGCTAGGGGCGGCATCCAACGGTGGTGCAAGGGGGGGGCCAACCACCACGGATGCCGGCACACCGAGGCTTGCTGGCATGCTTTACGTGCCATGCGTGGCCACGCGACATGCACATGGCGTGCATGACTGCTGCATGCCAGCATGCCTTGGTGCCCCATGCTGCTGACTACCTTA
novel_mir53	Unigene11945_All	GCTCTGAGCCACAGTGGCTAGCATAGGTG	ACCTGCGCCACTGCGAAGGTGAAGATCATG	321	790	AGAACCAGTGGTCCTTCCAAACAATCGCCATCTCTTCAATTGGAATGTTCTTTGTCTCCGGCAAGAAGAAGAACACGAAAATGGTCATCCGCACCACGAAGAAGGCTAAGAAAATGAACAGACCGAACTTGAGGTGGCAAAGCATTGACAAAAACACCTGCGCCACTGCGAAGGTGAAGATCATGTTGACGAACACGTACGTTGATGCTCTGAGCCACAGTGGCTAGCATAGGTGTTCTTGACAATGCTCTGCCACTTGAAGCTTAGGTTGTTCATCTTTGACTTTGTGTTCTTCATGGTGCTGATGGCCATTTTTGTGTTCTTCTTACTAGAGATGAAGGACATCCCGATTGAGGAGATGGTGATTGTATGGAAGGAGCACTATGTGTAAAGTGGACG…
novel_mir54	Unigene13226_All	TGGTTTGATTGAGCCGTGCCAATA	TGGCCTGGTTCACTCAGACAAAG	543	750	CATGAAAGAGTAACTCTGATATTGGCCTGGTTCACTCAGACAAAGCATCTGCCCACAAGCCAGCTACTTGTAAATTTCTCCAGTGGCATGCACACACACACCCACACACACACACACACACACACACATATATATATATATATCTCATTGTGGGTAGGTACCTTTGGTTTGATTGAGCCGTGCCAATATCTCAGTTTCTCTTTCATA
novel_mir55	Unigene13664_All	CGGCACTACCTGCAATGCAGTCTCCCTCT	ACCGGGAGACTGCTTGGTGGTCGTGCCTAC	561	725	AGTGAGTTATAACGGTTATCTTACTTTGAGTAAGGGTACGGCACTACCTGCAATGCAGTCTCCCTCTCGCTTTTTGGGCTACCGGGAGACTGCTTGGTGGTCGTGCCTACCCTTACCACTGTAAAGAGAATCCGTTCGTGCACCACACCCGTGGTTCACTCACT
novel_mir56	Unigene14750_All	TAGCCTAGTGGTCACGCCCACCCAAGGATG	TCCTTGCTTGGGGTAGGTTGCAGG	356	442	AAACAAGAAAGCTTGTAGCCTAGTGGTCACGCCCACCCAAGGATGTGTCCTTGCTTGGGGTAGGTTGCAGGTTCAATTCTTTGTTA
novel_mir57	Unigene16317_All	GGGCTTTGTGGCCCACAAAGCCC	GACTTTGTGGGTCACAAAGCCCGAT	304	432	TAAAAAAAAATATTTTCGGGCTTTGTGGCCCACAAAGCCCGATGGGACAAAGCCCGATCGGGCTTCGTGGACCACAAGGCCCGATGGGGGACTTTGTGGGTCACAAAGCCCGATTTTTTTTTTTTTTT
novel_mir58	Unigene21710_All	GTCCTAGGGTCGGGTGTAGGCTG	TTCTAAAATGTCACCTATGGCCCTAGTGGT	4	197	TCATTCTGTCCTAGGGTCGGGTGTAGGCTGGATCGAGTTATGACCTATGGTATCACTAGACGAAAGTTCCTTCCCAAGACCTACAGAATTTTGATTGGGTTGGGTTGGAAACTCACTAGGCTCACTCACGCTCAAGGTCTATGTAAACTCGGTCAATTGTTCTAAAATGTCACCTATGGCCCTAGTGGTTTGT
novel_mir59	Unigene2216_All	AAGGAAAGACTTGGTACTTAAGTGTGTCCG	GACCCACCTCTCTTTCCTGG	2260	2396	TAAGTGTTATGTAGTGGAAGTGCATGTCTAGGAAAGTTCTGGCTAAGGAAAGACTTGGTACTTAAGTGTGTCCGTTTGTGACCCACCTCTCTTTCCTGGGAACTTACCTGGTGCACTATTCACGAACAGACGCTTT
novel_mir60	Unigene22754_All	ATTTTATTCAGAATGGTCCATAATT	ATTAATTGGGCTAGAATAAAATAATA	86	260	TGAGAGAGAATTATTTTATTCAGAATGGTCCATAATTAATTGGGCTAGAATAAAATAATAGTTCATTGGTTTTTTAATTAATTAATTGGGCTAACCCAATTAGAAAATTAATTAAATGAACTTGGCCCACTAGGGTTTGGCCCACTAGGGTTTTAACCCTAGGGTTCTCCCTCT
novel_mir61	Unigene2283_All	TTTCAATAGTGGCTCATTATCGATTTTCAC	TGAAAACCGATGATGAGCCGCTATTGAAAC	3373	4044	TACTGGTTTCAATAGTGGCTCATTATCGATTTTCACACAGGTTGCTATTGCAATGGCCTTTTCAGTTTGATTGCATTTTCGCTCCGCCATGATAGGGCAGAAGCAGCCCCCTGATACCTAGTTAAGCTTGGGGCCATTGCTTATGCAAGTGTGATATATGTGGCCATTGCAGGCTGTCACAGTGGCCTTTTTCATTGTGGTCGCCTTGGTGATCAATGCTTGAGAGTAATCGCCTTATTCATCATGAAACATGCTTAATAAAAATGCTATTAGAGAAGAACGCACAAATGCATTTGCCTCGTATATATCAAAGCAAAAAGTGGGAAAAATGTACTAAATTTGAAGCAACACATATAAGGCAAATGCTTCTGTGTGTTATTCTTTGATAGCATTGTGTAT…
novel_mir62	Unigene25962_All	AGGGTTTAGGGTTTAGGGTAAG	CTTAACCCTCATGAAGCAGGGAGCCTTGGG	343	429	TCAGTTTAGGGTTTAGGGTTTAGGGTAAGGCAGCAAACAAAAATGACCCTCCCTTAACCCTCATGAAGCAGGGAGCCTTGGGATGC
novel_mir63	Unigene28314_All	AATTTAATATCATGTGGGCCGATG	GATGGCCCACGTATCAGATATTAAACTG	101	156	AATTAATTTAATATCATGTGGGCCGATGGCCCACGTATCAGATATTAAACTGATA
novel_mir64	Unigene2_All	GAGTGGCAAGGATCGAGTCGGGCAAG	GCACTGGTCCTCCCCGTCACCTGCC	756	975	GCTCGCCCCCAGGGCACAGCTCAGTTGGTAAGGAGCGGGTAGAGTTGCTCCCGAGTGGCAAGGATCGAGTCGGGCAAGCCGCAGTGTGGGATTTCCTGCTCCTCAGGGGTCCTTGTGGGCGGCTCGCACTGGTCCTCCCCGTCACCTGCCAGCTGGGTTCCTGATTTACCCCCCTCACGTGGCGTGGGGCAGTTCGTGGGGGGCCCCCGGGGTGTGGGA
novel_mir65	Unigene31435_All	GTGAAAGTGTCAATCTTTTTTAGGAAAT	TTCTTAGTATGCTCTGTGGTCGCAAC	9	180	TGTGATGTGGTGGAAAAAAGTAATTTTGATAAACTTTTGCAGTTTATCAAATCTCTATCCAATTTTTCCAACAAGTGGTATTAGAGCCCTTGGTTGTGAAAGTGTCAATCTTTTTTAGGAAATTCTTAGTATGCTCTGTGGTCGCAACATTGTTTAATCTTCCACATCATG
novel_mir66	Unigene3224_All	ACAGTGGCCTTTTTCATTGTGGTCGCC	GCGACCGCAATGAGAAAGGCCACCGTGAC	1161	1832	TACTGGTTTCAATAGTGGCTCATTATCGATTTTCACACAGGTTGCTATTGCAATGGCCTTTTCAGTTTGATTGCATTTTCGCTCCGCCATGATAGGGCAGAAGCAGCCCCCTGATACCTAGTTAAGCTTGGGGCCATTGCTTATACAAGTGTGATATATGTGGCCATTGCAGGCTGTCACAGTGGCCTTTTTCATTGTGGTCGCCTTGGTGATCAATGCTTGAGAGTAATCGCCTTATTCATCATGAAACATGCTTAATAAAAATGCTATTAGAGAAGAACGCACAAATGCATTTGCCTCGTATATATCAAAGCGAAAAGTGGGAAAAATGTACTAAATTTGAAGCAACACATATAAGGCAAATGCTTCTGTGTGTTATTCTTTGATAGCATTGTGTAT…
novel_mir67	Unigene3225_All	CAGCAACGTCACTATCTTCAGTCGG	CTGATGATTGTGATGATGCTTGG	381	553	GCTGCGAAGGCTGTCCAGCAACGTCACTATCTTCAGTCGGGCCAACTGCTGATGATTGTGATGATGCTTGGCGCATCTGAAAGTCAGCATAAGTTTCCTCGGATCTACTGTCAACAAATCCTGAATGATCTTTTCTTTGGTGCGTCGCAATGAATAACTCAGCCTGTGTAGG
novel_mir68	Unigene3260_All	AATAAGATGATTACTCTTAAGCATTG	CTTGAGAGTAATCGCCTTATTCATC	649	1486	CTGCACCATTTGCGAGAGTTTTGACCAACGGAAGTTTCATGGCCAAAATTGTTGGCAGGGATTGTCATTCCAATCTCTACTTCTACTGGTTTCAATAGTGGCTCATTATCGATTTTCACACAGGTTGCTATTGCAATGGCCTTTTCAGTTTGATTGCATTTTCGCTCCGCCATGATAGGGCAGAAGCAGCCCCCTGATACCTAGTTAAGCTTGGGGCCATTGCTTATACAAGTGTGATATATGTGGCCATTGCAGGCTGTCACAGTGGCCTTTTTCATTGTGGTCGCCTTGGTGATCAATGCTTGAGAGTAATCGCCTTATTCATCATGAAACATGCTTAATAAAAATGCTATTAGAGAAGAACGCACAAATGCATTTGCCTCGTATATATCAAAGCGA…
novel_mir69	Unigene33500_All	CGCTATCTATCCTGAGTTTCATGGGTT	CTGTAAAGCTCAGGAGGGATAGCGCCA	47	191	GAGCATGGGAGGATCTGTAAAGCTCAGGAGGGATAGCGCCATGGGCAACTTTAACGGCGGAAATTGTGGTGGTGCCTGGCAAGGGTCCTCCTTGGTGTCTTTAATGGCGCTATCTATCCTGAGTTTCATGGGTTCTTCTTGCTA
novel_mir70	Unigene3443_All	CTTTTTCATTGTGGTCGCCTTGGTGAT	CAGGGCGACCGCAATGAGAAAGGC	755	1426	TACTGGTTTCAATAGTGGCTCATTATCGATTTTCACACAGGTTGCTATTGCAATGGCCTTTTCAGTTTGATTGCATTTTCGCTCCGCCATGATAGGGCAGAAGCAGCCCCCTGATACCTAGTTAAGCTTGGGGCCATTGCTTATGCAAGTGTGATATATGTGGCCATTGCAGGCTGTCACAGTGGCCTTTTTCATTGTGGTCGCCTTGGTGATCAATGCTTGAGAGTAATCGCCTTATTCATCATGAAACATGCTTAATAAAAATGCTATTAGAGAAGAACGCACAAATGCATTTGCCTCGTATATATCAAAGCAAAAAGTGGGAAAAATGTACTAAATTTGAAGCAACACATATAAGGCAAATGCATCTGTGTGTTATTCTTTGATAGCATTGTGTAT…
novel_mir71	Unigene3515_All	TGGAAGAGCAGGTTGATTGCGGCTATTTTC	GTTGCTGTAATTGTGCGGCTTCTTCCGCTG	651	899	ACCGTTGTCAATTGCGGTCGGTGGTTAGGCAGAGCAGGTTCGGCGACTCCAGTGACTCTAGAAGGCGATCAAGTTGCTGTAATTGTGCGGCTTCTTCCGCTGCTACAATAAACCTGACCTTGAAGCAGAACAGTGGCTGCAATTTGCCACTTATTGGATCAATTGCTGAGGCGATTGTTGTGAAGTGGAAGAGCAGGTTGATTGCGGCTATTTTCTGAGCTTGTGGACGGTGATTGGGTGGCGACGGG
novel_mir72	Unigene3533_All	GCACCCTTGGCAAAGCAACAGTGC	ATAATGCTATGTCATGTGTGTATG	93	247	AGTAAGGGTACATAATGCTATGTCATGTGTGTATGCAATGTCTTTCATCGTAGGTGTCAACTGCACCCCTCATGCTACCTACCATTTTAGCGGCCACCTCTTTCGAAGCCGGGGTGTATGGGTGCACCCTTGGCAAAGCAACAGTGCCAGTACC
novel_mir73	Unigene3820_All	GGACTCCAGTAGGATGGTTTGAGGTAGGC	TATAATAACAGCTATCACTCTAGCATCCAG	3682	3874	TGTGTCATGGATTTCGGGAGTGACTGGGAGAAGAACCTACCGTTAGTCGAATTCGCATATAATAACAGCTATCACTCTAGCATCCAGATGGCCCCATATGAGGCACTTTATGGTAGGCGATGTAGGACTCCAGTAGGATGGTTTGAGGTAGGCGAGGTTCAACTGGTTGGGCCGGCTAAAGTCCATGATACT
novel_mir74	Unigene3833_All	ACTCTGGGGTTAAGCGTGCTTGAGCT	TTCAAGGATGGGTGACCCCCTGGGAAGTT	702	931	TTGTAATACCCCAAGAGCCCAGAGAAGGGTAGTATATATCGAGGATAAGTAAGGAAGGAAACAACACCAGCTGGATACCTTTTGGGCTGAATGTAGGCAAGGAACTCTGGGGTTAAGCGTGCTTGAGCTGGGAGCAGTTCAAGGATGGGTGACCCCCTGGGAAGTTCGCGTAGGCCCATCAGGGTAAGTTGTTCCGGTCCTTCCTATCGCTCGATGTGGGATGTTACAT
novel_mir75	Unigene3858_All	AGCGTCAATTCTGTCTCTTTTTT	GGAGAGATGATTGAGCTCAA	401	648	CAAAGGAGAGATGATTGAGCTCAAGAAGGGTGGCTTGCCTCATACAGATATGGAGTCTCTTATAGAGCAATGGGTGTCACTATTCTACACTTGGCTCGAGGCATGCCATGATTGTGCTGTCAGGTTTGGCGTCGTTTAGCGTCTCATTTTTCAACATTTGGCAGTGTGTCTCTTTCTTTATAGGGCAGTGTGATTGCACTGACCGAGAAAAGTAGCTACCACTAGCGTCAATTCTGTCTCTTTTTTT
novel_mir76	Unigene4066_All	TTATAATGATTGTGTTGTTAGTCTTTT	ATTCAATATATGGTTGTGACTTGT	3055	3276	ACAAAAGATTCAATATATGGTTGTGACTTGTCTTTTTGTGGACTCTAATTGGAAATTACAAAAACGCATTATAAATTTTTGTAATGTTCCTCCACTACATACTGGGATTGTTATTTGTGATGCATTGCAAAGTTGCTTGTCTGAATGGAAAATAGAAAATAAGATATGGACTGTTACAGTGGATAATGCAAGTTATAATGATTGTGTTGTTAGTCTTTTGA
novel_mir77	Unigene4649_All	TTATACCTCCAAAGATCGCTGTCCAGT	AAGACAGCCGCCGAAATTTGGAAGAAGCTT	1121	1328	CCTAAGTCTAGGCGATAAAGTCCTCAGGGAAGTCTCGAAATGGAAGACAGCCGCCGAAATTTGGAAGAAGCTTGAAGACTTATACCTCCAAAGATCGCTGTCCAGTCGCCTCTTCTTAAAGGCCAGGTTTTTTAATTTCAAAATGCAAGAATCAAATAAATTGCTTGACCACATAGATGACTTTAACAAACTGTGCCTAGACTTAGA
novel_mir78	Unigene5508_All	CCATTGTGACCCACCTCTCTTTCCTG	TAAGGAAAGATTTGGTACTTAAGTGTGT	442	644	TTTGGGTGTTGACGGTTACTGGATAAGTGTGTTGTAGTGGAAGTGCATGTCTAGGCAAGTTCTGGCTAAGGAAAGATTTGGTACTTAAGTGTGTCCATTGTGACCCACCTCTCTTTCCTGGGAACTTACCTGGTGTACTCTTCACGACAGACACTATTTCAGTAGACGACTACTATTCCCGGTGAATAGTAGAATGCCTAAT
novel_mir79	Unigene5582_All	TTTAATGTTGTATCTATGGATGAAGCCTT	CTGTCCGTATGAATTGCATTAAGC	1656	1822	CTGGTACTATTCTTCTGTCCGTATGAATTGCATTAAGCTGGTGTTTAATGTTGTATCTATGGATGAAGCCTTTCTTATGGGACAAAATGGAGTCTTTGTATCTCTAATGTTAGTTAAGACTGGCCTTGATTGTTCCTATCATGATCATTGGCCTTGATAGTGCTAA
novel_mir80	Unigene6030_All	GGGTCTGAAGCACATGTCATCCCTGGT	TGTGTTATCGCCACCGCCAC	277	470	TAGTGACGTTGCTGGACAGCCCTCACAGCCAGCTTTTGATGAGACATCATTATGGTTGGAGGTTGCAGGTGGGAAAAAGAAGGGTCGTGTGTATGGCATGGGGTCTGAAGCACATGTCATCCCTGGTTCCTATCATGTGTTATCGCCACCGCCACCGCCACCGCCACCGCCTCCACAGTCATCAATTTCACTC
novel_mir81	Unigene7781_All	TGGCTACGTTGCTGCCCTGTTTTCT	AAATGAGGCTACGTGGTGCAGCCAAGG	108	329	TTCATCCAATTGTCTTGCATGTGGGAAAATGAGGCTACGTGGTGCAGCCAAGGATGACTTGCCGGCATATATTTGCTATATCTTCTATTATAATCATGAATACATCACCACCATTGTTCAATTAGGAAAGAAATAAAAGGAAATAAAAACAAAACAAAGTATCGGCAAGTCGTCTTTGGCTACGTTGCTGCCCTGTTTTCTCATGCTAGACTTGGGATGAC
